# Supplementary material for: (4aR,9R,9aR)-7-Bromo-9-nitro­methyl-2,3,4,4a,9,9a-hexa­hydro-1H-xanthen-1-one
Source: Acta Crystallogr Sect E Struct Rep Online. 2013 Apr 27;69(Pt 5):o794. doi: 10.1107/S1600536813008659 (PMC3648316; doi:10.1107/S1600536813008659)
Supplement: Supplementary file 1 [file e-69-0o794-sup1.cif]

##############################################################################
#                                                                            #
# This CIF contains the data in a paper accepted for publication in          #
# Acta Crystallographica Section E. It conforms to the requirements of       #
# Notes for Authors for Acta Crystallographica Section E, and has been       #
# peer reviewed under the auspices of the IUCr Commission on Journals.       #
#                                                                            #
# Full details of the Crystallographic Information File format               #
# are given in the paper "The Crystallographic Information File (CIF):       #
# a New Standard Archive File for Crystallography" by S. R. Hall, F. H.      #
# Allen and I. D. Brown [Acta Cryst. (1991), A47, 655-685].                  #
#                                                                            #
# The current version of the core CIF dictionary is obtainable from          #
# ftp://ftp.iucr.org/pub/cif_core.dic.                                       #
#                                                                            #
# Software is freely available for graphical display of the structure(s)     #
# in this CIF. For information consult the CIF software page                 #
# http://www.iucr.org/resources/cif/software.                                #
#                                                                            #
# This file may be used for bona fide research purposes within the           #
# scientific community so long as proper attribution is given to the journal # 
# article from which it was obtained.                                        #
#                                                                            #
##############################################################################
data_global
_audit_creation_method     'by CrystalStructure 3.7.0'
_journal_date_recd_electronic     2013-02-19
_journal_date_accepted     2013-03-29
_journal_name_full     'Acta Crystallographica, Section E'
_journal_year     2013
_journal_volume     69
_journal_issue      5
_journal_page_first     o794
_journal_page_last     o794
_journal_paper_category     QO
_journal_paper_doi     10.1107/S1600536813008659
_journal_coeditor_code     FY2090
_publ_contact_author_name     'Mr Xia Ai-Bao'
_publ_contact_author_address
;
State Key Laboratory Breeding Base of Green Chemistry-Synthesis Technology
Zhejiang University of Technology
Hangzhou 310014
People's Republic of China
;
_publ_contact_author_email     'xiaaibao@zjut.edu.cn'
_publ_contact_author_fax     '86 571 88320066'
_publ_contact_author_phone     '86 571 88320609'
_publ_section_title
;\
(4a<i>R</i>,9<i>R</i>,9a<i>R</i>)-7-Bromo-9-nitromethyl-2,3,4,4a,9,9a-\
hexahydro-1<i>H</i>-xanthen-1-one
;
loop_
    _publ_author_name
    _publ_author_address
    'Chao Wu'
;
State Key Laboratory Breeding Base of Green Chemistry-Synthesis Technology
Zhejiang University of Technology
Hangzhou 310014
People's Republic of China
;
    'Yan-Jun Guo'
;
State Key Laboratory Breeding Base of Green Chemistry-Synthesis Technology
Zhejiang University of Technology
Hangzhou 310014
People's Republic of China
;
    'Ai-Bao Xia'
;
State Key Laboratory Breeding Base of Green Chemistry-Synthesis Technology
Zhejiang University of Technology
Hangzhou 310014
People's Republic of China
;
data_I
_audit_creation_method     SHELXL-97
_chemical_name_systematic
;\
(4a<i>R</i>,9<i>R</i>,9a<i>R</i>)-7-Bromo-9-nitromethyl-2,3,4,4a,9,9a-\
hexahydro-1<i>H</i>-xanthen-1-one
;
_chemical_name_common     ?
_chemical_formula_moiety     'C14 H14 Br N O4'
_chemical_formula_sum     'C14 H14 Br N O4'
_chemical_formula_iupac     'C14 H14 Br N O4'
_chemical_formula_weight     340.17
_chemical_melting_point     ?
_symmetry_cell_setting     monoclinic
_symmetry_space_group_name_H-M     'P 21'
_symmetry_space_group_name_Hall     'P 2yb'
loop_
    _symmetry_equiv_pos_as_xyz
    'x, y, z'
    '-x, y+1/2, -z'
_cell_length_a     10.3457(7)
_cell_length_b     5.4662(5)
_cell_length_c     13.2446(12)
_cell_angle_alpha     90.00
_cell_angle_beta     102.849(2)
_cell_angle_gamma     90.00
_cell_volume     730.25(11)
_cell_formula_units_Z     2
_cell_measurement_reflns_used     4391
_cell_measurement_theta_min     3.2
_cell_measurement_theta_max     27.4
_cell_measurement_temperature     296(2)
_exptl_crystal_description     'platelet'
_exptl_crystal_colour     'colorless'
_exptl_crystal_size_max     0.53
_exptl_crystal_size_mid     0.47
_exptl_crystal_size_min     0.14
_exptl_crystal_density_diffrn     1.547
_exptl_crystal_density_meas     ?
_exptl_crystal_density_method     'not measured'
_exptl_crystal_F_000     344
_exptl_absorpt_coefficient_mu     2.826
_exptl_absorpt_correction_type     multi-scan
_exptl_absorpt_process_details     '(ABSCOR; Higashi, 1995)'
_exptl_absorpt_correction_T_min     0.2236
_exptl_absorpt_correction_T_max     0.6732
_exptl_special_details     ?
_diffrn_ambient_temperature     296(2)
_diffrn_radiation_type     MoK\a
_diffrn_radiation_wavelength     0.71073
_diffrn_radiation_source     'rotating anode'
_diffrn_radiation_monochromator     graphite
_diffrn_measurement_device_type     'Rigaku R-AXIS RAPID'
_diffrn_measurement_method     \w
_diffrn_detector_area_resol_mean     10.00
_diffrn_reflns_number     6335
_diffrn_reflns_av_R_equivalents     0.0606
_diffrn_reflns_av_sigmaI/netI     0.0900
_diffrn_reflns_theta_min     3.16
_diffrn_reflns_theta_max     26.00
_diffrn_reflns_theta_full     26.00
_diffrn_measured_fraction_theta_max     0.998
_diffrn_measured_fraction_theta_full     0.998
_diffrn_reflns_limit_h_min     -12
_diffrn_reflns_limit_h_max     12
_diffrn_reflns_limit_k_min     -6
_diffrn_reflns_limit_k_max     6
_diffrn_reflns_limit_l_min     -16
_diffrn_reflns_limit_l_max     16
_diffrn_standards_number     ?
_diffrn_standards_interval_count     ?
_diffrn_standards_interval_time     ?
_diffrn_standards_decay_%     ?
_refine_special_details
;
Refinement of <i>F</i>^2^ against ALL reflections. The weighted <i>R</i>-factor
<i>wR</i> and goodness of fit <i>S</i> are based on <i>F</i>^2^, conventional
<i>R</i>-factors <i>R</i> are based on <i>F</i>, with <i>F</i> set to zero for
negative <i>F</i>^2^. The threshold expression of <i>F</i>^2^ >
\s(<i>F</i>^2^) is used only for calculating <i>R</i>-factors(gt) <i>etc</i>.
and is not relevant to the choice of reflections for refinement.
<i>R</i>-factors based on <i>F</i>^2^ are statistically about twice as large
as those based on <i>F</i>, and <i>R</i>- factors based on ALL data will be
even larger.
;
_reflns_number_total     2655
_reflns_number_gt     1537
_reflns_threshold_expression     I>2sigma(I)
_refine_ls_structure_factor_coef     Fsqd
_refine_ls_matrix_type     full
_refine_ls_R_factor_all     0.0960
_refine_ls_R_factor_gt     0.0517
_refine_ls_wR_factor_gt     0.1147
_refine_ls_wR_factor_ref     0.1367
_refine_ls_goodness_of_fit_ref     1.001
_refine_ls_restrained_S_all     1.001
_refine_ls_number_reflns     2655
_refine_ls_number_parameters     181
_refine_ls_number_restraints     1
_refine_ls_hydrogen_treatment     constr
_refine_ls_weighting_scheme     calc
_refine_ls_weighting_details
         'calc w=1/[\s^2^(Fo^2^)+(0.0525P)^2^+0.0000P] where P=(Fo^2^+2Fc^2^)/3'
_atom_sites_solution_hydrogens     geom
_atom_sites_solution_primary     direct
_atom_sites_solution_secondary     difmap
_refine_ls_shift/su_max     0.000
_refine_ls_shift/su_mean     0.000
_refine_diff_density_max     0.361
_refine_diff_density_min     -0.458
_refine_ls_extinction_method     none
_refine_ls_extinction_coef     ?
_refine_ls_abs_structure_details     'Flack (1983), 1058 Friedel pairs'
_refine_ls_abs_structure_Flack     0.021(17)
loop_
    _atom_type_symbol
    _atom_type_description
    _atom_type_scat_dispersion_real
    _atom_type_scat_dispersion_imag
    _atom_type_scat_source
    'C' 'C' 0.0033 0.0016
                         'International Tables Vol C Tables 4.2.6.8 and 6.1.1.4'
    'H' 'H' 0.0000 0.0000
                         'International Tables Vol C Tables 4.2.6.8 and 6.1.1.4'
    'N' 'N' 0.0061 0.0033
                         'International Tables Vol C Tables 4.2.6.8 and 6.1.1.4'
    'O' 'O' 0.0106 0.0060
                         'International Tables Vol C Tables 4.2.6.8 and 6.1.1.4'
    'Br' 'Br' -0.2901 2.4595
                         'International Tables Vol C Tables 4.2.6.8 and 6.1.1.4'
_computing_data_collection     'PROCESS-AUTO (Rigaku, 2006)'
_computing_cell_refinement     'PROCESS-AUTO (Rigaku, 2006)'
_computing_data_reduction     'CrystalStructure (Rigaku, 2007)'
_computing_structure_solution     'SHELXS97 (Sheldrick, 2008)'
_computing_structure_refinement     'SHELXL97 (Sheldrick, 2008)'
_computing_molecular_graphics     'ORTEP-3 for windows (Farrugia, 2012)'
_computing_publication_material     'WinGX (Farrugia, 2012)'
loop_
    _atom_site_type_symbol
    _atom_site_label
    _atom_site_fract_x
    _atom_site_fract_y
    _atom_site_fract_z
    _atom_site_U_iso_or_equiv
    _atom_site_adp_type
    _atom_site_calc_flag
    _atom_site_refinement_flags
    _atom_site_occupancy
    _atom_site_symmetry_multiplicity
    _atom_site_disorder_assembly
    _atom_site_disorder_group
    C C1 0.1121(7) 0.9599(12) 0.3568(5) 0.0740(18) Uani d . 1 1 . .
    C C2 0.2242(7) 0.9776(13) 0.4388(6) 0.084(2) Uani d . 1 1 . .
    H H2 0.2201 1.0658 0.4980 0.101 Uiso calc R 1 1 . .
    C C3 0.3408(7) 0.8631(13) 0.4308(5) 0.079(2) Uani d . 1 1 . .
    H H3 0.4154 0.8757 0.4847 0.095 Uiso calc R 1 1 . .
    C C4 0.3469(5) 0.7291(10) 0.3426(5) 0.0575(14) Uani d . 1 1 . .
    C C5 0.4665(5) 0.4397(10) 0.2629(5) 0.0594(15) Uani d . 1 1 . .
    H H5 0.4212 0.2917 0.2785 0.071 Uiso calc R 1 1 . .
    C C6 0.6112(5) 0.3829(12) 0.2656(6) 0.074(2) Uani d . 1 1 . .
    H H6A 0.6535 0.3222 0.3337 0.089 Uiso calc R 1 1 . .
    H H6B 0.6160 0.2555 0.2156 0.089 Uiso calc R 1 1 . .
    C C7 0.6840(5) 0.6043(15) 0.2415(5) 0.0816(19) Uani d . 1 1 . .
    H H7A 0.7741 0.5588 0.2397 0.098 Uiso calc R 1 1 . .
    H H7B 0.6882 0.7244 0.2960 0.098 Uiso calc R 1 1 . .
    C C8 0.6170(5) 0.7183(13) 0.1378(6) 0.077(2) Uani d . 1 1 . .
    H H8A 0.6599 0.8722 0.1292 0.092 Uiso calc R 1 1 . .
    H H8B 0.6273 0.6101 0.0820 0.092 Uiso calc R 1 1 . .
    C C9 0.4716(5) 0.7627(10) 0.1311(4) 0.0553(14) Uani d . 1 1 . .
    C C10 0.3944(4) 0.5445(8) 0.1576(4) 0.0461(12) Uani d . 1 1 . .
    H H10 0.3945 0.4183 0.1050 0.055 Uiso calc R 1 1 . .
    C C11 0.2504(4) 0.6049(10) 0.1573(4) 0.0487(12) Uani d . 1 1 . .
    H H11 0.2196 0.7266 0.1029 0.058 Uiso calc R 1 1 . .
    C C12 0.2391(5) 0.7152(9) 0.2586(5) 0.0518(14) Uani d . 1 1 . .
    C C13 0.1217(6) 0.8341(11) 0.2703(5) 0.0650(16) Uani d . 1 1 . .
    H H13 0.0473 0.8255 0.2160 0.078 Uiso calc R 1 1 . .
    C C14 0.1623(5) 0.3767(10) 0.1314(5) 0.0572(15) Uani d . 1 1 . .
    H H14A 0.2038 0.2403 0.1732 0.069 Uiso calc R 1 1 . .
    H H14B 0.0773 0.4073 0.1485 0.069 Uiso calc R 1 1 . .
    N N1 0.1410(4) 0.3111(10) 0.0188(5) 0.0621(14) Uani d . 1 1 . .
    O O1 0.4667(3) 0.6210(10) 0.3413(3) 0.0647(10) Uani d . 1 1 . .
    O O2 0.4213(4) 0.9576(7) 0.1075(4) 0.0745(13) Uani d . 1 1 . .
    O O3 0.1104(4) 0.0988(9) -0.0041(4) 0.1026(17) Uani d . 1 1 . .
    O O4 0.1497(5) 0.4689(10) -0.0439(4) 0.0874(14) Uani d . 1 1 . .
    Br Br1 -0.04348(7) 1.1196(2) 0.36550(7) 0.1208(5) Uani d . 1 1 . .
loop_
    _atom_site_aniso_label
    _atom_site_aniso_U_11
    _atom_site_aniso_U_22
    _atom_site_aniso_U_33
    _atom_site_aniso_U_12
    _atom_site_aniso_U_13
    _atom_site_aniso_U_23
    C1 0.094(4) 0.080(4) 0.048(5) 0.010(3) 0.015(4) -0.003(4)
    C2 0.096(5) 0.101(5) 0.057(5) 0.017(4) 0.022(4) -0.021(4)
    C3 0.091(5) 0.100(5) 0.042(4) 0.014(4) 0.003(3) -0.012(4)
    C4 0.064(3) 0.065(3) 0.044(4) 0.008(3) 0.015(3) 0.007(3)
    C5 0.063(3) 0.065(3) 0.050(4) 0.008(3) 0.011(3) 0.009(3)
    C6 0.045(3) 0.093(4) 0.078(5) 0.008(3) -0.002(3) -0.024(4)
    C7 0.046(3) 0.098(5) 0.096(5) 0.001(4) 0.004(3) -0.019(5)
    C8 0.069(4) 0.080(4) 0.087(6) 0.000(3) 0.029(4) -0.008(4)
    C9 0.066(3) 0.061(4) 0.037(4) -0.004(3) 0.008(3) -0.005(3)
    C10 0.053(2) 0.047(3) 0.039(3) 0.000(2) 0.011(2) -0.009(2)
    C11 0.057(2) 0.044(2) 0.044(3) -0.002(3) 0.009(2) 0.005(3)
    C12 0.053(3) 0.054(3) 0.050(4) 0.003(2) 0.013(2) 0.006(2)
    C13 0.070(3) 0.066(4) 0.059(5) -0.001(3) 0.013(3) 0.010(3)
    C14 0.047(3) 0.056(3) 0.069(5) -0.006(2) 0.013(3) 0.001(3)
    N1 0.037(2) 0.072(3) 0.073(4) 0.011(2) 0.002(2) -0.010(3)
    O1 0.063(2) 0.086(2) 0.040(2) 0.016(2) 0.0012(16) -0.008(2)
    O2 0.084(3) 0.056(2) 0.083(4) -0.013(2) 0.017(2) 0.011(2)
    O3 0.097(3) 0.070(3) 0.123(4) -0.004(3) -0.015(3) -0.040(3)
    O4 0.104(3) 0.105(4) 0.052(3) -0.013(3) 0.013(3) -0.012(3)
    Br1 0.1011(5) 0.1479(8) 0.1168(8) 0.0504(6) 0.0314(5) -0.0231(7)
_geom_special_details
;
All e.s.d.'s (except the e.s.d. in the dihedral angle between two l.s. planes)
are estimated using the full covariance matrix. The cell e.s.d.'s are taken
into account individually in the estimation of e.s.d.'s in distances, angles
and torsion angles; correlations between e.s.d.'s in cell parameters are only
used when they are defined by crystal symmetry. An approximate (isotropic)
treatment of cell e.s.d.'s is used for estimating e.s.d.'s involving l.s.
planes.
;
loop_
    _geom_bond_atom_site_label_1
    _geom_bond_atom_site_label_2
    _geom_bond_site_symmetry_2
    _geom_bond_distance
    _geom_bond_publ_flag
    C1 C13 . 1.359(9) ?
    C1 C2 . 1.405(9) ?
    C1 Br1 . 1.857(6) ?
    C2 C3 . 1.383(8) ?
    C2 H2 . 0.9300 ?
    C3 C4 . 1.393(8) ?
    C3 H3 . 0.9300 ?
    C4 O1 . 1.376(6) ?
    C4 C12 . 1.391(7) ?
    C5 O1 . 1.435(8) ?
    C5 C6 . 1.521(7) ?
    C5 C10 . 1.538(8) ?
    C5 H5 . 0.9800 ?
    C6 C7 . 1.497(10) ?
    C6 H6A . 0.9700 ?
    C6 H6B . 0.9700 ?
    C7 C8 . 1.527(9) ?
    C7 H7A . 0.9700 ?
    C7 H7B . 0.9700 ?
    C8 C9 . 1.506(8) ?
    C8 H8A . 0.9700 ?
    C8 H8B . 0.9700 ?
    C9 O2 . 1.196(6) ?
    C9 C10 . 1.519(7) ?
    C10 C11 . 1.525(6) ?
    C10 H10 . 0.9800 ?
    C11 C12 . 1.499(7) ?
    C11 C14 . 1.538(7) ?
    C11 H11 . 0.9800 ?
    C12 C13 . 1.417(7) ?
    C13 H13 . 0.9300 ?
    C14 N1 . 1.502(8) ?
    C14 H14A . 0.9700 ?
    C14 H14B . 0.9700 ?
    N1 O4 . 1.214(6) ?
    N1 O3 . 1.223(7) ?
loop_
    _geom_angle_atom_site_label_1
    _geom_angle_atom_site_label_2
    _geom_angle_atom_site_label_3
    _geom_angle_site_symmetry_1
    _geom_angle_site_symmetry_3
    _geom_angle
    _geom_angle_publ_flag
    C13 C1 C2 . . 119.0(6) ?
    C13 C1 Br1 . . 121.1(5) ?
    C2 C1 Br1 . . 119.8(5) ?
    C3 C2 C1 . . 119.6(6) ?
    C3 C2 H2 . . 120.2 ?
    C1 C2 H2 . . 120.2 ?
    C2 C3 C4 . . 120.3(6) ?
    C2 C3 H3 . . 119.8 ?
    C4 C3 H3 . . 119.8 ?
    O1 C4 C3 . . 116.4(5) ?
    O1 C4 C12 . . 122.0(5) ?
    C3 C4 C12 . . 121.5(5) ?
    O1 C5 C6 . . 106.3(5) ?
    O1 C5 C10 . . 108.8(4) ?
    C6 C5 C10 . . 111.9(5) ?
    O1 C5 H5 . . 109.9 ?
    C6 C5 H5 . . 109.9 ?
    C10 C5 H5 . . 109.9 ?
    C7 C6 C5 . . 111.7(5) ?
    C7 C6 H6A . . 109.3 ?
    C5 C6 H6A . . 109.3 ?
    C7 C6 H6B . . 109.3 ?
    C5 C6 H6B . . 109.3 ?
    H6A C6 H6B . . 107.9 ?
    C6 C7 C8 . . 111.8(5) ?
    C6 C7 H7A . . 109.2 ?
    C8 C7 H7A . . 109.2 ?
    C6 C7 H7B . . 109.2 ?
    C8 C7 H7B . . 109.2 ?
    H7A C7 H7B . . 107.9 ?
    C9 C8 C7 . . 111.5(6) ?
    C9 C8 H8A . . 109.3 ?
    C7 C8 H8A . . 109.3 ?
    C9 C8 H8B . . 109.3 ?
    C7 C8 H8B . . 109.3 ?
    H8A C8 H8B . . 108.0 ?
    O2 C9 C8 . . 122.0(5) ?
    O2 C9 C10 . . 122.6(5) ?
    C8 C9 C10 . . 115.4(5) ?
    C9 C10 C11 . . 113.1(4) ?
    C9 C10 C5 . . 109.1(4) ?
    C11 C10 C5 . . 111.1(4) ?
    C9 C10 H10 . . 107.8 ?
    C11 C10 H10 . . 107.8 ?
    C5 C10 H10 . . 107.8 ?
    C12 C11 C10 . . 110.8(4) ?
    C12 C11 C14 . . 111.4(4) ?
    C10 C11 C14 . . 110.8(4) ?
    C12 C11 H11 . . 107.9 ?
    C10 C11 H11 . . 107.9 ?
    C14 C11 H11 . . 107.9 ?
    C4 C12 C13 . . 116.2(5) ?
    C4 C12 C11 . . 122.0(5) ?
    C13 C12 C11 . . 121.5(5) ?
    C1 C13 C12 . . 123.3(6) ?
    C1 C13 H13 . . 118.3 ?
    C12 C13 H13 . . 118.3 ?
    N1 C14 C11 . . 111.3(5) ?
    N1 C14 H14A . . 109.4 ?
    C11 C14 H14A . . 109.4 ?
    N1 C14 H14B . . 109.4 ?
    C11 C14 H14B . . 109.4 ?
    H14A C14 H14B . . 108.0 ?
    O4 N1 O3 . . 124.0(6) ?
    O4 N1 C14 . . 119.5(5) ?
    O3 N1 C14 . . 116.4(6) ?
    C4 O1 C5 . . 116.7(4) ?
loop_
    _geom_torsion_atom_site_label_1
    _geom_torsion_atom_site_label_2
    _geom_torsion_atom_site_label_3
    _geom_torsion_atom_site_label_4
    _geom_torsion_site_symmetry_1
    _geom_torsion_site_symmetry_2
    _geom_torsion_site_symmetry_3
    _geom_torsion_site_symmetry_4
    _geom_torsion
    _geom_torsion_publ_flag
    C13 C1 C2 C3 . . . . -1.3(11) ?
    Br1 C1 C2 C3 . . . . -178.5(6) ?
    C1 C2 C3 C4 . . . . -0.6(11) ?
    C2 C3 C4 O1 . . . . -179.9(6) ?
    C2 C3 C4 C12 . . . . 2.9(11) ?
    O1 C5 C6 C7 . . . . -61.4(7) ?
    C10 C5 C6 C7 . . . . 57.2(7) ?
    C5 C6 C7 C8 . . . . -55.4(7) ?
    C6 C7 C8 C9 . . . . 51.6(7) ?
    C7 C8 C9 O2 . . . . 128.3(7) ?
    C7 C8 C9 C10 . . . . -51.1(7) ?
    O2 C9 C10 C11 . . . . -3.6(8) ?
    C8 C9 C10 C11 . . . . 175.8(5) ?
    O2 C9 C10 C5 . . . . -127.8(6) ?
    C8 C9 C10 C5 . . . . 51.6(6) ?
    O1 C5 C10 C9 . . . . 63.7(5) ?
    C6 C5 C10 C9 . . . . -53.5(6) ?
    O1 C5 C10 C11 . . . . -61.7(5) ?
    C6 C5 C10 C11 . . . . -178.9(5) ?
    C9 C10 C11 C12 . . . . -83.4(6) ?
    C5 C10 C11 C12 . . . . 39.7(6) ?
    C9 C10 C11 C14 . . . . 152.4(5) ?
    C5 C10 C11 C14 . . . . -84.5(5) ?
    O1 C4 C12 C13 . . . . 179.8(5) ?
    C3 C4 C12 C13 . . . . -3.2(9) ?
    O1 C4 C12 C11 . . . . -6.6(8) ?
    C3 C4 C12 C11 . . . . 170.4(6) ?
    C10 C11 C12 C4 . . . . -6.8(7) ?
    C14 C11 C12 C4 . . . . 117.0(5) ?
    C10 C11 C12 C13 . . . . 166.4(4) ?
    C14 C11 C12 C13 . . . . -69.8(6) ?
    C2 C1 C13 C12 . . . . 1.0(10) ?
    Br1 C1 C13 C12 . . . . 178.1(4) ?
    C4 C12 C13 C1 . . . . 1.2(9) ?
    C11 C12 C13 C1 . . . . -172.4(6) ?
    C12 C11 C14 N1 . . . . 162.8(4) ?
    C10 C11 C14 N1 . . . . -73.3(5) ?
    C11 C14 N1 O4 . . . . -25.2(6) ?
    C11 C14 N1 O3 . . . . 157.5(4) ?
    C3 C4 O1 C5 . . . . 166.4(6) ?
    C12 C4 O1 C5 . . . . -16.5(8) ?
    C6 C5 O1 C4 . . . . 170.2(5) ?
    C10 C5 O1 C4 . . . . 49.5(7) ?
loop_
    _geom_hbond_atom_site_label_D
    _geom_hbond_atom_site_label_H
    _geom_hbond_atom_site_label_A
    _geom_hbond_site_symmetry_A
    _geom_hbond_distance_DH
    _geom_hbond_distance_HA
    _geom_hbond_distance_DA
    _geom_hbond_angle_DHA
    C3 H3 O1 2_656 0.930 2.710 3.520(9) 146
    C8 H8B O2 2_645 0.971 2.586 3.489(6) 155
    C8 H8A O4 2_655 0.970 2.535 3.253(4) 131
    C10 H10 O2 1_545 0.981 2.533 3.300(8) 135
    C11 H11 O3 1_565 0.980 2.591 3.547(8) 165
_iucr_refine_instructions_details
;
TITL wc0417 in P 1 21 1
CELL  0.71073  10.3457   5.4662  13.2446   90.000  102.849   90.000
ZERR     2.00   0.0007   0.0005   0.0012    0.000    0.002    0.000
LATT  -1
SYMM  - X, 1/2 + Y, - Z
SFAC  C    H    N    O    BR
UNIT  28   28   2    8    2
MERG   2
OMIT    -3.00  52.00
FMAP   2
PLAN   5
SIZE     0.14   0.47   0.53
ACTA
BOND   $H
CONF
L.S.   10
TEMP    23.00
WGHT    0.052500
FVAR       0.37787
C1    1    0.112114    0.959933    0.356753    11.00000    0.09360    0.07987 =
         0.04819   -0.00272    0.01518    0.00963
C2    1    0.224242    0.977638    0.438773    11.00000    0.09637    0.10079 =
         0.05684   -0.02113    0.02158    0.01674
AFIX  43
H2    2    0.220122    1.065800    0.498030    11.00000   -1.20000
AFIX   0
C3    1    0.340794    0.863089    0.430809    11.00000    0.09116    0.09986 =
         0.04154   -0.01163    0.00321    0.01442
AFIX  43
H3    2    0.415445    0.875653    0.484660    11.00000   -1.20000
AFIX   0
C4    1    0.346922    0.729064    0.342579    11.00000    0.06432    0.06536 =
         0.04419    0.00722    0.01486    0.00757
C5    1    0.466485    0.439750    0.262876    11.00000    0.06336    0.06457 =
         0.04950    0.00883    0.01084    0.00764
AFIX  13
H5    2    0.421185    0.291736    0.278523    11.00000   -1.20000
AFIX   0
C6    1    0.611178    0.382911    0.265567    11.00000    0.04537    0.09277 =
         0.07788   -0.02444   -0.00198    0.00819
AFIX  23
H6A   2    0.653545    0.322183    0.333710    11.00000   -1.20000
H6B   2    0.615998    0.255469    0.215573    11.00000   -1.20000
AFIX   0
C7    1    0.684001    0.604322    0.241468    11.00000    0.04559    0.09758 =
         0.09616   -0.01948    0.00435    0.00081
AFIX  23
H7A   2    0.774095    0.558808    0.239703    11.00000   -1.20000
H7B   2    0.688166    0.724450    0.296002    11.00000   -1.20000
AFIX   0
C8    1    0.616966    0.718295    0.137771    11.00000    0.06874    0.07999 =
         0.08746   -0.00850    0.02909   -0.00011
AFIX  23
H8A   2    0.659942    0.872201    0.129177    11.00000   -1.20000
H8B   2    0.627261    0.610126    0.082033    11.00000   -1.20000
AFIX   0
C9    1    0.471610    0.762717    0.131145    11.00000    0.06617    0.06057 =
         0.03736   -0.00542    0.00769   -0.00436
C10   1    0.394418    0.544462    0.157608    11.00000    0.05264    0.04713 =
         0.03886   -0.00921    0.01065    0.00015
AFIX  13
H10   2    0.394478    0.418296    0.105048    11.00000   -1.20000
AFIX   0
C11   1    0.250435    0.604934    0.157255    11.00000    0.05663    0.04446 =
         0.04397    0.00530    0.00891   -0.00157
AFIX  13
H11   2    0.219632    0.726622    0.102891    11.00000   -1.20000
AFIX   0
C12   1    0.239126    0.715247    0.258557    11.00000    0.05252    0.05398 =
         0.04957    0.00559    0.01273    0.00300
C13   1    0.121654    0.834078    0.270262    11.00000    0.06980    0.06591 =
         0.05899    0.01023    0.01346   -0.00091
AFIX  43
H13   2    0.047292    0.825498    0.215983    11.00000   -1.20000
AFIX   0
C14   1    0.162342    0.376694    0.131398    11.00000    0.04692    0.05572 =
         0.06892    0.00099    0.01280   -0.00638
AFIX  23
H14A  2    0.203839    0.240252    0.173162    11.00000   -1.20000
H14B  2    0.077327    0.407257    0.148454    11.00000   -1.20000
AFIX   0
N1    3    0.140963    0.311091    0.018770    11.00000    0.03721    0.07176 =
         0.07255   -0.01004    0.00190    0.01052
O1    4    0.466708    0.620969    0.341291    11.00000    0.06317    0.08637 =
         0.03967   -0.00766    0.00120    0.01606
O2    4    0.421276    0.957581    0.107483    11.00000    0.08426    0.05594 =
         0.08253    0.01147    0.01681   -0.01342
O3    4    0.110404    0.098755   -0.004102    11.00000    0.09668    0.06989 =
         0.12304   -0.03967   -0.01471   -0.00359
O4    4    0.149724    0.468940   -0.043862    11.00000    0.10357    0.10476 =
         0.05204   -0.01248    0.01309   -0.01289
BR1   5   -0.043485    1.119619    0.365498    11.00000    0.10110    0.14786 =
         0.11675   -0.02313    0.03138    0.05039
HKLF 4
REM  wc0417 in P 1 21 1
REM R1 =  0.0517 for   1537 Fo > 4sig(Fo)  and  0.0960 for all   2655 data
REM    181 parameters refined using      1 restraints
END
WGHT      0.0563      0.0000
REM Highest difference peak  0.361,  deepest hole -0.458,  1-sigma level  0.053
Q1    1   0.0440  1.1860  0.3830  11.00000  0.05    0.36
Q2    1  -0.0989  1.0859  0.2446  11.00000  0.05    0.26
Q3    1  -0.0346  1.0164  0.3767  11.00000  0.05    0.25
Q4    1  -0.0390  0.5540  0.1344  11.00000  0.05    0.20
Q5    1   0.1404  0.8752  0.2559  11.00000  0.05    0.19
;
