# Supplementary material for: (4aR,9R,9aR)-7-Bromo-9-nitro­methyl-2,3,4,4a,9,9a-hexa­hydro-1H-xanthen-1-one
Source: Acta Crystallogr Sect E Struct Rep Online. 2013 Apr 27;69(Pt 5):o794. doi: 10.1107/S1600536813008659 (PMC3648316; doi:10.1107/S1600536813008659)
Supplement: Supplementary file 2 [file e-69-0o794-Isup2.hkl]

#
# h,k,l, Fc-squared, Fo-squared, sigma(Fo-squared) and status flag
#
data_I
_shelx_title ' wc0417 in P 1 21 1'
_shelx_refln_list_code          4
_shelx_F_calc_maximum       91.82
_exptl_crystal_F_000       344.00
_reflns_d_resolution_high  0.8107
 
loop_
 _symmetry_equiv_pos_as_xyz
 'x, y, z'
 '-x, y+1/2, -z'
 
_cell_length_a    10.3457
_cell_length_b     5.4662
_cell_length_c    13.2446
_cell_angle_alpha  90.000
_cell_angle_beta  102.849
_cell_angle_gamma  90.000
 
_shelx_F_squared_multiplier     1.000
 
loop_
 _refln_index_h
 _refln_index_k
 _refln_index_l
 _refln_F_squared_calc
 _refln_F_squared_meas
 _refln_F_squared_sigma
 _refln_observed_status
   0  -2   0     1007.85      925.47     39.08 o
   1  -2   0      917.79      831.65     26.23 o
   6  -2   0      207.23      221.95     10.16 o
   7  -2   0       68.85       76.69      6.93 o
   8  -2   0       71.06       86.71      7.98 o
   9  -2   0       17.07        0.28      5.04 o
  10  -2   0        5.97        7.07      5.25 o
  11  -2   0        6.95        4.34      3.36 o
   1  -1   0      411.77      401.00     12.06 o
   2  -1   0     1179.67     1180.89     53.37 o
   3  -1   0      552.19      511.84     14.70 o
   4  -1   0      348.13      321.51      8.39 o
   5  -1   0     1715.48     1828.84     75.50 o
   6  -1   0      420.13      398.72     16.42 o
   7  -1   0      411.36      436.21     16.90 o
   8  -1   0       87.42       92.83      5.11 o
   9  -1   0      146.16      124.15      6.03 o
  10  -1   0       20.67       33.36      4.40 o
  11  -1   0        7.54        4.20      2.83 o
  12  -1   0        5.04        3.50      4.97 o
   2   0   0     1707.67     1824.04     55.12 o
   3   0   0       12.77       15.05      1.17 o
   4   0   0      343.38      334.71     20.24 o
   5   0   0       23.88       27.91      2.46 o
   6   0   0        4.89        7.44      2.67 o
   7   0   0        3.86        6.71      3.20 o
   8   0   0       13.36       12.40      3.18 o
   9   0   0       18.33       15.92      3.85 o
  10   0   0       62.63       75.01      5.81 o
  11   0   0       38.00       41.42      6.82 o
  12   0   0        4.74       13.43      4.47 o
   1   1   0      491.29      462.12     14.23 o
   2   1   0      938.85      926.85     32.02 o
   3   1   0      595.49      557.41     28.75 o
   4   1   0      453.61      423.17     15.78 o
   5   1   0     1830.53     1901.06     94.12 o
   6   1   0      465.68      412.49     19.69 o
   7   1   0      364.39      349.58     17.27 o
   8   1   0       55.52       63.57      7.60 o
   9   1   0      135.08      121.85     12.20 o
  10   1   0       26.83       39.57      7.20 o
  11   1   0        8.64        6.77      4.23 o
  12   1   0        5.06        8.50      5.20 o
   0   2   0      887.80      845.55     28.95 o
   1   2   0      873.51      900.16     22.75 o
   2   2   0      577.50      562.66     13.03 o
   3   2   0     1078.35      999.80     37.81 o
   4   2   0      961.80     1007.32     47.10 o
   5   2   0       19.49       20.51      4.25 o
   6   2   0      222.70      224.63     20.10 o
   7   2   0       90.09      109.03      8.99 o
   8   2   0       63.21       66.21     10.84 o
   9   2   0       12.33       28.88      7.04 o
  10   2   0       10.20       11.56      6.70 o
  11   2   0        7.24        1.98      9.60 o
   1   3   0       41.95       44.82      2.48 o
   2   3   0       97.90      109.29      5.58 o
   3   3   0      275.77      307.44      8.25 o
   4   3   0       43.43       51.96      2.23 o
   5   3   0      354.37      351.05     20.58 o
   6   3   0      168.57      193.89     17.34 o
   7   3   0       67.83       56.56     11.05 o
   8   3   0       53.06       54.10     14.94 o
   9   3   0       32.02       28.62      8.35 o
  10   3   0       12.00       10.71      8.37 o
  11   3   0        1.27       -5.89     10.33 o
   0   4   0      115.87      112.33     10.10 o
   1   4   0      166.00      170.71      7.04 o
   2   4   0       49.49       50.33      4.82 o
   3   4   0       24.75       21.72      3.14 o
   4   4   0       50.54       45.85      3.35 o
   5   4   0       46.49       42.42      9.02 o
   6   4   0       11.46       11.79      6.04 o
   7   4   0        0.88        1.93      5.00 o
   8   4   0       11.90       10.80     12.43 o
   9   4   0       11.09        6.34      9.86 o
  10   4   0        5.84       20.64     11.24 o
   1   5   0        5.64        3.91      2.66 o
   2   5   0        5.53        8.25      3.24 o
   3   5   0        3.75        3.72      2.33 o
   4   5   0        9.34        4.79      2.56 o
   5   5   0       28.22       25.48      7.84 o
   6   5   0        1.98       10.01     16.42 o
   7   5   0        8.14       12.00     15.13 o
   8   5   0        0.84        3.04      6.92 o
   0   6   0       11.78       11.46      3.62 o
   1   6   0        5.72        5.03      2.43 o
   2   6   0        7.75        7.83      3.29 o
   3   6   0        3.16       -0.17      2.45 o
   4   6   0        4.42        6.75     11.35 o
   5   6   0        5.43        2.59     10.93 o
  -3  -3   1      105.30      108.48      6.37 o
  -2  -3   1      143.71      144.98      7.14 o
  -1  -3   1      142.18      131.23      7.35 o
   0  -3   1      156.31      137.76     10.58 o
   1  -3   1      446.72      429.96     24.09 o
   2  -3   1     1042.34     1061.20     78.23 o
   3  -3   1      342.20      326.72     22.55 o
 -11  -2   1       17.27        9.88      6.65 o
 -10  -2   1        7.07        5.25      5.11 o
  -9  -2   1       15.38       27.38      6.30 o
  -8  -2   1       38.06       48.68      6.93 o
  -7  -2   1      316.08      263.97     14.85 o
  -6  -2   1      182.86      162.82      7.75 o
  -5  -2   1      222.94      215.85     17.37 o
  -4  -2   1     1328.30     1434.35    101.62 o
  -3  -2   1      806.96      884.54     30.40 o
  -2  -2   1     2708.17     2753.82    129.11 o
  -1  -2   1     1154.61     1128.22     42.77 o
   0  -2   1      492.89      482.53     18.22 o
   1  -2   1       59.10       57.66      2.91 o
   2  -2   1      187.07      213.26     18.56 o
   3  -2   1      458.26      447.75     26.82 o
   4  -2   1       88.64       96.16     10.30 o
   7  -2   1      174.15      218.44     12.40 o
   8  -2   1      115.96      146.03     11.63 o
   9  -2   1       32.08       39.92      4.62 o
  10  -2   1       59.90       52.67      9.31 o
  11  -2   1        5.86        2.24      5.04 o
 -12  -1   1        4.58        4.06      8.05 o
 -11  -1   1       10.36        9.00      2.36 o
 -10  -1   1       18.01       13.33      2.38 o
  -9  -1   1      149.79      144.01     10.37 o
  -8  -1   1      165.69      182.64     10.92 o
  -7  -1   1      152.09      166.76      8.71 o
  -6  -1   1      186.46      191.96      6.94 o
  -5  -1   1     1295.90     1418.17     54.09 o
  -4  -1   1      547.78      615.49     20.42 o
  -3  -1   1      632.18      583.54     45.00 o
  -2  -1   1      844.21      906.53     38.59 o
  -1  -1   1     7231.21     7490.15    512.94 o
   0  -1   1      646.05      583.44     23.18 o
   1  -1   1     7583.36     7510.53    524.26 o
   2  -1   1     2601.75     2442.16    106.37 o
   3  -1   1     3064.57     2844.97    128.60 o
   4  -1   1      633.86      576.41     12.08 o
   5  -1   1      605.14      587.18     20.50 o
   6  -1   1       60.73       56.51      3.00 o
   7  -1   1      110.84      102.79      4.22 o
   8  -1   1       20.02       30.29      3.18 o
   9  -1   1        2.46        6.16      2.49 o
  10  -1   1        8.52        7.22      2.34 o
  11  -1   1        0.48        1.93      1.98 o
  12  -1   1        1.85       -0.35      3.92 o
 -12   0   1        4.64       10.41      3.24 o
 -11   0   1        3.31        1.05      5.60 o
 -10   0   1        0.59        8.45      4.02 o
  -9   0   1        9.71       14.23      4.47 o
  -8   0   1       37.16       34.23      5.33 o
  -7   0   1       24.30       22.08      3.29 o
  -6   0   1     1001.10     1127.17     39.25 o
  -5   0   1       23.35       22.56      2.60 o
  -4   0   1     8431.75     8751.27    691.36 o
  -3   0   1     4028.49     3961.54    208.15 o
  -2   0   1     1194.69     1105.26     33.74 o
   2   0   1      347.74      358.97     11.50 o
   3   0   1     1355.92     1410.49     42.29 o
   4   0   1      136.79      127.05      5.00 o
   5   0   1        7.71        8.44      3.20 o
   6   0   1      667.51      628.92     28.26 o
   7   0   1      641.19      606.11     26.10 o
   8   0   1      458.87      456.98     18.72 o
   9   0   1       29.00       28.55      5.20 o
  10   0   1       12.95        9.90      3.65 o
  11   0   1        3.71        3.76      2.92 o
  12   0   1        1.32       -0.46      2.52 o
 -12   1   1        3.28        2.82      5.58 o
 -11   1   1        7.29        8.72      5.02 o
 -10   1   1       17.44       12.55      5.71 o
  -9   1   1      188.39      181.73     13.92 o
  -8   1   1      191.13      199.20     14.03 o
  -7   1   1      134.66      134.67     11.43 o
  -6   1   1      172.23      188.62      6.31 o
  -5   1   1     1113.89     1275.17     42.67 o
  -4   1   1      567.02      588.95     16.03 o
  -3   1   1      680.31      637.97     17.84 o
  -2   1   1      761.79      774.80     25.81 o
  -1   1   1     6691.62     7072.98    490.80 o
   0   1   1      416.03      429.54     13.29 o
   1   1   1     8080.55     7938.56    556.46 o
   2   1   1     2982.82     2779.09     93.17 o
   3   1   1     3103.30     3116.75    163.12 o
   4   1   1      649.79      592.42     23.65 o
   5   1   1      501.78      507.25     20.99 o
   6   1   1       80.17       73.83      6.38 o
   7   1   1      105.97       96.93      8.95 o
   8   1   1       26.20       30.07      6.04 o
   9   1   1        3.99        9.55      6.27 o
  10   1   1        5.92        4.04      4.59 o
  11   1   1        0.64        3.25      3.13 o
  12   1   1        2.99        5.73      5.35 o
 -12   2   1        5.02        2.67      6.61 o
 -11   2   1       16.61       15.12      7.63 o
 -10   2   1        8.58       11.29      7.04 o
  -9   2   1       24.43       32.45      8.51 o
  -8   2   1       46.00       50.71      9.35 o
  -7   2   1      287.72      269.79     20.39 o
  -6   2   1      183.79      171.47     13.66 o
  -5   2   1      266.41      252.76     13.00 o
  -4   2   1     1191.48     1261.42     40.59 o
  -3   2   1     1026.58      983.12     86.73 o
  -2   2   1     2629.20     2733.94    112.42 o
  -1   2   1     1098.28     1095.00     28.98 o
   0   2   1      519.18      540.28     15.35 o
   1   2   1       52.73       56.39      2.21 o
   2   2   1      217.82      241.19      6.90 o
   3   2   1      504.47      504.59      9.33 o
   4   2   1       99.22      106.41     10.09 o
   5   2   1       17.95       18.93      6.84 o
   6   2   1        1.09        5.31      4.34 o
   7   2   1      151.02      161.50     12.47 o
   8   2   1      134.87      136.11     14.01 o
   9   2   1       27.60       23.68      8.66 o
  10   2   1       55.28       55.51      7.54 o
  11   2   1        7.10        8.90      5.94 o
 -11   3   1       11.78       11.84      8.92 o
 -10   3   1        6.05        9.53      8.88 o
  -9   3   1       34.61       52.69     12.47 o
  -8   3   1        4.00        9.38      8.14 o
  -7   3   1      193.16      256.81     33.76 o
  -6   3   1        9.38       12.13      6.27 o
  -5   3   1       63.56       78.47      8.33 o
  -4   3   1       50.81       54.91      2.91 o
  -3   3   1      112.91      126.39      3.94 o
  -2   3   1      173.56      188.96      6.28 o
  -1   3   1      169.35      170.45      4.52 o
   0   3   1       99.57      100.43      4.12 o
   1   3   1      461.41      486.36     13.66 o
   2   3   1     1021.99     1106.42     30.30 o
   3   3   1      340.72      339.16      9.05 o
   4   3   1      162.42      150.81     12.04 o
   5   3   1       91.61       71.85      8.22 o
   6   3   1       72.26       57.15      9.38 o
   7   3   1       16.31       11.09      7.02 o
   8   3   1        6.28       14.03     10.44 o
   9   3   1       15.34       17.12      7.19 o
  10   3   1       17.92       32.22      7.64 o
 -10   4   1        1.65        4.72      7.67 o
  -9   4   1       11.17        3.00      6.58 o
  -8   4   1       57.80       27.60     29.80 o
  -7   4   1        2.44       -0.38      5.10 o
  -6   4   1       66.03       82.15     12.96 o
  -5   4   1       55.44       55.62      4.01 o
  -4   4   1       69.66       75.98      5.82 o
  -3   4   1       98.73      104.13      4.44 o
  -2   4   1       71.03       77.64      5.36 o
  -1   4   1       10.28       12.34      2.25 o
   0   4   1       47.40       50.87      4.09 o
   1   4   1       51.11       60.18      4.64 o
   2   4   1      136.30      121.12      5.09 o
   3   4   1        2.78        4.69      2.32 o
   4   4   1       15.66       19.85      1.94 o
   5   4   1       13.99       22.51      6.70 o
   6   4   1       28.47       33.89      8.27 o
   7   4   1       15.68        9.07     15.72 o
   8   4   1        7.44        3.58      5.99 o
   9   4   1        2.74        2.89      6.97 o
  -8   5   1        4.05       12.01     11.59 o
  -7   5   1       13.75        4.16      7.56 o
  -6   5   1        0.59        9.30     12.15 o
  -5   5   1        8.31        7.39      2.17 o
  -4   5   1        4.64        3.87      2.17 o
  -3   5   1        0.64        1.13      2.97 o
  -2   5   1       33.09       37.25      4.93 o
  -1   5   1        1.96        2.65      2.30 o
   0   5   1       33.09       29.58      5.57 o
   1   5   1        9.56       14.87      2.70 o
   2   5   1       32.01       31.51      3.55 o
   3   5   1       60.73       64.62      5.91 o
   4   5   1        6.26        6.27      2.25 o
   5   5   1       35.20       33.89      9.52 o
   6   5   1        4.14        6.66      6.41 o
   7   5   1       10.28       11.47      6.37 o
   8   5   1        4.61        0.20      5.40 o
  -5   6   1        1.91       -2.03     10.79 o
  -4   6   1        4.00        3.23      7.18 o
  -3   6   1        0.86       -0.09      2.35 o
  -2   6   1        3.94        4.72      3.57 o
  -1   6   1        2.41        5.09      3.27 o
   0   6   1        1.92        3.66      2.56 o
   1   6   1        0.50        1.16      2.07 o
   2   6   1        2.12       -0.49      2.67 o
   3   6   1        1.30       -1.23      2.57 o
   4   6   1        4.61       16.10      6.29 o
   5   6   1        5.71        3.78      5.36 o
  -4  -4   2       78.38       74.31      5.04 o
  -3  -4   2        7.08        8.29      2.97 o
  -2  -4   2       89.09       84.87      7.24 o
  -1  -4   2       83.43       60.09      9.81 o
   0  -4   2       17.01       17.16      4.76 o
   1  -4   2       64.03       72.35      8.75 o
   2  -4   2       81.44       84.46     17.09 o
   3  -4   2       24.24       26.68      7.35 o
  -9  -3   2       27.45       30.89      3.64 o
  -8  -3   2        6.47        9.24      2.31 o
  -7  -3   2      138.68      110.41     33.02 o
  -6  -3   2      103.27      104.64      7.95 o
  -5  -3   2      171.31      155.45      8.63 o
  -4  -3   2       51.22       47.12      3.85 o
  -3  -3   2      528.48      534.56     18.29 o
  -2  -3   2      207.03      185.51      7.36 o
  -1  -3   2      332.21      329.58     14.20 o
   0  -3   2      439.83      409.72     15.25 o
   1  -3   2      364.10      333.90     13.93 o
   3  -3   2      159.44      153.45     14.50 o
   4  -3   2        1.25        0.91      8.75 o
   5  -3   2       30.02       25.84      8.33 o
 -12  -2   2        0.35       -0.28      6.44 o
 -11  -2   2       19.00        8.89      6.58 o
 -10  -2   2       59.74       43.91      9.17 o
  -9  -2   2       28.29       23.43      1.65 o
  -8  -2   2      134.35      132.77      5.45 o
  -7  -2   2       76.57       84.60     21.15 o
  -6  -2   2      310.05      318.92     11.10 o
  -5  -2   2      358.17      352.08     12.80 o
  -4  -2   2      635.94      594.64     20.87 o
  -3  -2   2      268.31      287.13      9.64 o
  -2  -2   2     1777.41     1746.89     61.62 o
  -1  -2   2      431.15      421.18     15.21 o
   0  -2   2      317.66      305.81     10.05 o
   1  -2   2       23.50       26.84      3.67 o
   3  -2   2      443.90      444.74     12.85 o
   4  -2   2     1318.31     1286.37     86.50 o
   5  -2   2      308.24      294.72     33.62 o
   6  -2   2      568.37      575.21     41.11 o
   8  -2   2        6.18        0.21      1.96 o
   9  -2   2       29.03       23.32      3.50 o
  10  -2   2        1.28        1.68      2.31 o
 -12  -1   2       10.95       11.35     10.44 o
 -11  -1   2       19.97       30.91      8.65 o
 -10  -1   2       29.63       33.78      6.19 o
  -9  -1   2       45.83       51.02      5.02 o
  -8  -1   2       67.52       75.00      4.52 o
  -7  -1   2      152.07      152.43      9.21 o
  -6  -1   2       75.16       88.51      6.02 o
  -5  -1   2      659.13      791.53     50.64 o
  -4  -1   2      284.48      317.88     12.99 o
  -3  -1   2     2377.03     2288.64    104.67 o
  -2  -1   2     3656.51     3665.64    227.79 o
  -1  -1   2     5852.31     5773.71    364.07 o
   0  -1   2     4187.66     4285.81    193.39 o
   1  -1   2     3050.81     3003.87    112.63 o
   2  -1   2      226.02      225.56      7.72 o
   3  -1   2      485.67      437.63     17.30 o
   4  -1   2      394.87      443.91     12.92 o
   5  -1   2      348.09      346.50      8.88 o
   6  -1   2       57.20       63.24      3.01 o
   7  -1   2      108.49      115.73      4.47 o
   8  -1   2       17.54       11.60      2.44 o
   9  -1   2      128.81      140.37      9.69 o
  10  -1   2        3.84        4.95      1.79 o
  11  -1   2        8.55        9.10      3.47 o
 -12   0   2        1.41        6.49      4.22 o
 -11   0   2        1.32        5.06      4.69 o
 -10   0   2        0.33       -1.63      3.51 o
  -9   0   2       13.49        4.23      3.04 o
  -8   0   2      445.76      451.04     17.65 o
  -7   0   2      443.67      436.39     15.44 o
  -6   0   2     1014.64     1032.68     39.79 o
  -5   0   2     1833.97     2033.35     92.85 o
  -4   0   2        9.74       10.37      2.14 o
  -3   0   2       91.41       82.66      4.71 o
  -2   0   2      273.00      240.11      7.15 o
  -1   0   2     2048.34     1966.73     76.41 o
   0   0   2     1052.52      785.88     27.49 o
   1   0   2      821.31      874.42     23.08 o
   2   0   2     1399.42     1270.90     32.94 o
   3   0   2     2414.90     2252.12     84.75 o
   4   0   2     1136.80     1028.19     30.58 o
   5   0   2     1353.33     1356.61     50.25 o
   6   0   2      271.95      261.40      9.97 o
   7   0   2       14.63       15.00      3.18 o
   8   0   2      248.64      246.01     11.35 o
   9   0   2        1.00        0.69      2.47 o
  10   0   2        3.14        0.29      4.16 o
  11   0   2        0.90        6.50      4.26 o
  12   0   2        2.91       13.37      3.56 o
 -12   1   2       14.61       13.46      7.54 o
 -11   1   2       19.42       31.00      9.56 o
 -10   1   2       21.12       25.51      7.46 o
  -9   1   2       34.92       52.75      8.84 o
  -8   1   2       56.79       64.00      4.43 o
  -7   1   2      176.57      188.29      8.79 o
  -6   1   2       93.17      100.74      5.35 o
  -5   1   2      587.73      703.44     28.61 o
  -4   1   2      368.86      416.32     14.13 o
  -3   1   2     2434.38     2500.05    110.21 o
  -2   1   2     4332.19     4193.32    231.11 o
  -1   1   2     5736.46     5489.67    342.81 o
   0   1   2     3996.67     4027.80    217.74 o
   1   1   2     2465.29     2495.53     95.54 o
   2   1   2      201.27      204.75      5.93 o
   3   1   2      419.07      428.88     10.06 o
   4   1   2      416.96      429.25     11.69 o
   5   1   2      365.72      360.94     11.95 o
   6   1   2       66.80       70.07      4.61 o
   7   1   2       84.74       88.09      8.28 o
   8   1   2       28.54       24.15      4.58 o
   9   1   2      139.88      165.71     15.06 o
  10   1   2        3.72        8.60      4.33 o
  11   1   2        8.41       11.84      4.37 o
 -12   2   2        0.97       15.80      7.78 o
 -11   2   2       16.92       14.30      9.49 o
 -10   2   2       54.34       41.90     10.34 o
  -9   2   2       30.46       32.92      8.14 o
  -8   2   2      110.39      124.26     14.71 o
  -7   2   2      122.49      109.60      4.33 o
  -6   2   2      271.46      309.59      9.67 o
  -5   2   2      350.21      358.37     11.81 o
  -4   2   2      627.50      613.53     19.78 o
  -3   2   2      173.91      202.90     24.23 o
  -2   2   2     2003.59     2080.54     88.89 o
  -1   2   2      427.49      444.69     19.16 o
   0   2   2      336.28      333.77     10.75 o
   1   2   2       33.71       34.02      2.89 o
   2   2   2      253.58      262.94      7.82 o
   3   2   2      351.11      354.54     11.92 o
   4   2   2     1324.82     1280.03     63.67 o
   5   2   2      343.18      324.10     18.73 o
   6   2   2      512.57      506.01     28.72 o
   7   2   2       37.31       25.57      4.58 o
   8   2   2        4.69        4.52      3.51 o
   9   2   2       32.86       30.23      8.78 o
  10   2   2        1.78        3.42      3.76 o
  11   2   2        6.46        8.61      5.65 o
 -11   3   2       14.18       33.32     12.39 o
 -10   3   2       37.59       51.30     14.95 o
  -9   3   2       30.42       40.25     10.51 o
  -8   3   2       12.74       12.68      6.18 o
  -7   3   2      131.29      151.92     15.88 o
  -6   3   2      108.89      127.70     13.46 o
  -5   3   2      162.36      143.44      5.15 o
  -4   3   2       53.96       55.55      6.98 o
  -3   3   2      443.66      475.58     18.33 o
  -2   3   2      194.65      195.13      7.84 o
  -1   3   2      349.42      353.73     11.08 o
   0   3   2      464.68      451.47     16.13 o
   1   3   2      392.28      399.58     10.41 o
   2   3   2       64.59       68.09      2.65 o
   3   3   2      161.83      164.46      6.40 o
   4   3   2        0.14        6.50      6.33 o
   5   3   2       20.18       20.45      7.37 o
   6   3   2       77.92       87.37     11.50 o
   7   3   2        4.46       -0.45      3.95 o
   8   3   2       24.55       27.93      7.36 o
   9   3   2        6.95       17.56      9.90 o
  10   3   2        3.80        5.40      5.14 o
 -10   4   2       19.67       22.70     19.02 o
  -9   4   2       13.40       13.96     20.98 o
  -8   4   2       32.01       29.31     25.32 o
  -7   4   2       14.67       10.29      8.71 o
  -6   4   2       77.51       78.66     13.02 o
  -5   4   2       16.30       21.36      2.74 o
  -4   4   2       74.80       90.92      4.96 o
  -3   4   2        5.06        6.30      3.01 o
  -2   4   2       95.07      107.67      6.58 o
  -1   4   2       86.55       92.03      5.41 o
   0   4   2       18.13       20.87      2.52 o
   1   4   2       59.17       72.59      4.69 o
   2   4   2       84.61       90.99      3.98 o
   3   4   2       13.58       16.84      3.49 o
   4   4   2       54.26       66.32      3.96 o
   5   4   2        5.72        6.57      4.27 o
   6   4   2       45.36       42.28      7.34 o
   7   4   2       10.89       16.17      6.01 o
   8   4   2       19.28       26.68      7.41 o
   9   4   2        2.20        8.90      6.77 o
  -8   5   2        2.73       -2.69      7.42 o
  -7   5   2        3.42        4.50      9.07 o
  -6   5   2       17.44       18.59     17.09 o
  -5   5   2        6.85        7.48      3.13 o
  -4   5   2        2.80        2.43      3.03 o
  -3   5   2       58.07       65.39      5.87 o
  -2   5   2       14.57       14.61      3.75 o
  -1   5   2       59.76       52.24      9.47 o
   0   5   2       27.94       28.91      3.66 o
   1   5   2       48.52       48.37      4.47 o
   2   5   2       26.64       29.11      2.71 o
   3   5   2       11.68        9.00      2.96 o
   4   5   2       10.25        6.84      2.36 o
   5   5   2        2.00        0.83      5.86 o
   6   5   2        6.14        4.54      7.43 o
   7   5   2        2.34        3.59      9.75 o
  -5   6   2       12.21       22.55     24.37 o
  -4   6   2        0.76       -0.54      3.72 o
  -3   6   2        0.15        2.08      4.95 o
  -2   6   2       11.13        5.32      4.04 o
  -1   6   2        7.10        7.29      3.80 o
   0   6   2        3.61        6.18      3.15 o
   1   6   2        0.36        2.77      2.91 o
   2   6   2        0.27       -0.24      2.67 o
   3   6   2        0.04       -1.74      2.31 o
   4   6   2        7.74       18.18      7.77 o
   5   6   2        2.77       -1.24      6.63 o
  -4  -5   3        6.69        3.57      3.08 o
  -3  -5   3       22.43       18.77      5.53 o
  -2  -5   3       10.33        5.95      5.81 o
  -1  -5   3       10.91        8.26      6.51 o
   0  -5   3       28.06       16.74     10.72 o
   1  -5   3       29.59       19.47     11.84 o
   2  -5   3       25.26       15.55      7.49 o
  -7  -4   3       12.23        0.28     10.51 o
  -6  -4   3       38.34       56.87     12.75 o
  -5  -4   3       33.48       31.16      3.98 o
  -4  -4   3       57.45       59.94      6.68 o
  -3  -4   3       87.57       90.52      6.61 o
  -2  -4   3      104.85      100.52      9.68 o
  -1  -4   3       27.39       23.00      4.11 o
   0  -4   3       71.11       70.34      9.06 o
   1  -4   3        6.80        3.49      2.40 o
   2  -4   3      248.37      244.78     32.64 o
   3  -4   3       27.79       19.33      8.33 o
   4  -4   3       19.05       17.16     15.34 o
   5  -4   3       30.41       12.61     10.09 o
 -10  -3   3       12.06        8.05      4.20 o
  -9  -3   3       38.06       31.14     16.56 o
  -8  -3   3       24.92       21.92     10.93 o
  -7  -3   3       77.77       91.89     22.13 o
  -6  -3   3       82.80       91.89     13.17 o
  -5  -3   3      119.80      117.34      6.65 o
  -4  -3   3      327.65      318.53     15.84 o
  -3  -3   3      907.30      851.72     35.75 o
  -2  -3   3      331.08      313.15     16.84 o
  -1  -3   3       62.52       52.31      5.22 o
   0  -3   3       48.86       42.70      4.26 o
   1  -3   3      271.06      263.22     11.98 o
   2  -3   3       41.67       44.49      4.51 o
   3  -3   3       39.33       40.14      3.44 o
   4  -3   3       24.36       33.48     13.24 o
   5  -3   3      115.63      120.46     16.32 o
   6  -3   3        6.50        4.97      8.40 o
 -12  -2   3        2.51        1.68      3.78 o
 -11  -2   3        3.67        0.70      3.29 o
 -10  -2   3       31.20       22.48      6.90 o
  -9  -2   3       46.32       49.32      4.68 o
  -8  -2   3      279.54      229.77     31.90 o
  -7  -2   3      288.20      270.54     25.53 o
  -6  -2   3      156.07      164.45     16.39 o
  -5  -2   3      173.07      176.05      9.28 o
  -4  -2   3      120.97      120.44      9.35 o
  -3  -2   3      337.87      380.91     15.05 o
  -2  -2   3     1041.22     1045.37     32.07 o
  -1  -2   3      384.91      387.63     11.28 o
   0  -2   3      881.67      840.94     32.89 o
   1  -2   3      899.62      956.34     37.50 o
   2  -2   3     1276.30     1189.65     46.62 o
   3  -2   3      462.55      460.97     36.14 o
   4  -2   3      215.42      237.18     17.89 o
   5  -2   3      113.27      100.64     22.83 o
   6  -2   3      251.61      210.53     34.88 o
   7  -2   3       15.56       30.96      9.45 o
 -12  -1   3        7.78        8.37      5.36 o
 -11  -1   3       17.37       22.63      6.86 o
 -10  -1   3        5.64       13.55      3.38 o
  -9  -1   3       20.45       10.44      3.51 o
  -8  -1   3       18.13       15.64      5.99 o
  -7  -1   3      507.66      565.30     28.75 o
  -6  -1   3      467.59      499.03     24.65 o
  -5  -1   3      765.75      807.57     52.53 o
  -4  -1   3     1024.15     1197.94     57.99 o
  -3  -1   3     1252.91     1169.97     47.28 o
  -1  -1   3     2725.28     2726.80    137.96 o
   0  -1   3     3963.52     3954.28    180.62 o
   1  -1   3     1257.07     1321.54     44.92 o
   2  -1   3       86.39       88.79      3.67 o
   3  -1   3       87.47       79.77      6.47 o
   4  -1   3       24.48       23.82      3.91 o
   5  -1   3      261.30      278.57     10.94 o
   6  -1   3      221.33      223.85     11.75 o
   7  -1   3      345.43      357.12     14.94 o
   8  -1   3       33.98       38.19      4.86 o
   9  -1   3       10.47       10.16      2.23 o
  10  -1   3        3.69       -0.61      2.00 o
  11  -1   3       10.50        4.62      4.20 o
 -12   0   3       24.29       25.47      5.74 o
 -11   0   3       15.41       16.64      6.28 o
 -10   0   3       58.71       59.64      5.36 o
  -9   0   3       51.64       60.25      6.09 o
  -8   0   3       72.07       83.29      6.92 o
  -7   0   3       67.29       51.78      7.01 o
  -6   0   3        3.67        5.64      2.58 o
  -5   0   3     1615.04     1513.87     66.17 o
  -4   0   3      567.47      502.70     19.68 o
  -3   0   3       74.86       66.84      3.42 o
  -2   0   3       13.88       19.19      2.62 o
  -1   0   3     7861.19     7672.07    568.39 o
   0   0   3     3313.60     2817.79    145.80 o
   1   0   3     2709.33     2405.31    116.30 o
   2   0   3     7020.84     7292.32    440.12 o
   3   0   3      145.77      145.47      4.93 o
   4   0   3      120.41      113.08      4.94 o
   5   0   3        2.88        5.42      2.48 o
   6   0   3      167.48      165.41      6.75 o
   7   0   3       12.39        6.83      2.93 o
   8   0   3        0.82       -0.38      1.97 o
   9   0   3       38.06       26.60      3.82 o
  10   0   3       14.00       12.52      6.06 o
  11   0   3        2.56        2.66      3.65 o
 -12   1   3        5.68       11.41      6.97 o
 -11   1   3       19.48       22.07     11.13 o
 -10   1   3        9.17        7.41      3.08 o
  -9   1   3       14.72        9.47      2.71 o
  -8   1   3       27.69       31.08      4.54 o
  -7   1   3      476.67      488.87     24.93 o
  -6   1   3      525.42      524.96     21.23 o
  -5   1   3      636.79      655.82     26.72 o
  -4   1   3     1198.57     1291.21     54.93 o
  -3   1   3     1244.40     1207.59     44.30 o
  -2   1   3      260.08      211.72     18.56 o
  -1   1   3     3212.47     3043.99    155.52 o
   0   1   3     3662.92     3832.63    210.86 o
   1   1   3     1389.75     1452.97     46.05 o
   2   1   3       79.51       86.85      3.60 o
   3   1   3      105.28       95.33      3.97 o
   4   1   3       39.48       31.95      3.04 o
   5   1   3      265.06      251.43     12.15 o
   6   1   3      251.06      249.71      8.98 o
   7   1   3      315.46      307.37     16.59 o
   8   1   3       29.18       28.35      5.68 o
   9   1   3        7.63        8.53      5.78 o
  10   1   3        3.92        1.50      3.78 o
  11   1   3       10.86        9.91      4.52 o
 -12   2   3        1.65        3.07      8.61 o
 -11   2   3        7.79        4.69      6.36 o
 -10   2   3       41.04       49.08      8.15 o
  -9   2   3       38.49       49.17     11.31 o
  -8   2   3      288.07      317.61     12.75 o
  -7   2   3      240.74      260.51     10.11 o
  -6   2   3      200.57      197.24      9.84 o
  -5   2   3      180.07      194.52      8.69 o
  -4   2   3       91.96      101.82      5.09 o
  -3   2   3      387.65      394.23     39.19 o
  -2   2   3      991.37     1003.39     89.37 o
  -1   2   3      263.20      264.58     11.09 o
   0   2   3      900.97      879.05     34.03 o
   1   2   3      951.18      973.25     30.74 o
   2   2   3     1164.13     1165.22     43.52 o
   3   2   3      527.23      481.00     11.75 o
   4   2   3      200.81      196.67      5.72 o
   5   2   3      162.15      142.63      9.52 o
   6   2   3      248.36      234.07     11.89 o
   7   2   3       15.83       23.21      4.75 o
   8   2   3       20.08       19.96      4.77 o
   9   2   3        0.73        1.56      5.93 o
  10   2   3       10.45       16.49      7.06 o
  11   2   3        1.66        8.80      5.57 o
 -11   3   3        6.29       17.20     14.78 o
 -10   3   3       11.38       20.27      8.93 o
  -9   3   3       37.44       38.87     15.34 o
  -8   3   3       34.21       36.48      8.32 o
  -7   3   3       56.17       60.69     12.56 o
  -6   3   3       86.09       83.50      4.88 o
  -5   3   3      122.30      135.14      8.56 o
  -4   3   3      368.04      349.33     16.12 o
  -3   3   3      978.97      976.79     36.46 o
  -2   3   3      276.55      288.41     15.40 o
  -1   3   3       47.75       50.16      5.76 o
   0   3   3       29.53       30.65      4.18 o
   1   3   3      244.80      254.87     10.08 o
   2   3   3       44.86       52.79      2.84 o
   3   3   3       30.10       34.72      3.38 o
   4   3   3       15.36       20.80      2.72 o
   5   3   3      105.89      107.65     11.64 o
   6   3   3       14.09       14.26      5.10 o
   7   3   3      129.25      132.72     12.10 o
   8   3   3       26.05       25.12      7.35 o
   9   3   3       17.19        9.17      7.49 o
  10   3   3        2.15        7.49      7.24 o
 -10   4   3        2.71        4.05     13.50 o
  -9   4   3       17.19        6.93      7.55 o
  -8   4   3       16.86       10.09     11.42 o
  -7   4   3       19.64       25.06      9.40 o
  -6   4   3       38.41       44.87      2.93 o
  -5   4   3       39.17       43.65      4.09 o
  -4   4   3       55.32       67.13      5.76 o
  -3   4   3       99.68      115.55      5.77 o
  -2   4   3       95.96       97.57      5.57 o
  -1   4   3       17.62       15.79      3.18 o
   0   4   3       72.18       79.76      4.54 o
   1   4   3        1.30        1.11      2.04 o
   2   4   3      248.37      260.68      7.87 o
   3   4   3       26.28       24.69      3.85 o
   4   4   3       24.36       25.84      3.53 o
   5   4   3       31.68       23.16      5.53 o
   6   4   3        1.67       -0.58      4.19 o
   7   4   3        2.04        8.31      5.53 o
   8   4   3        1.68       15.31      7.16 o
   9   4   3        4.44       16.54      8.47 o
  -8   5   3        9.61        9.71     10.23 o
  -7   5   3       19.20        5.49      7.47 o
  -6   5   3        9.06       11.82     10.61 o
  -5   5   3       20.98       19.66      4.34 o
  -4   5   3        3.50        3.95      3.16 o
  -3   5   3       19.61       20.77      4.39 o
  -2   5   3       12.28       11.90      3.54 o
  -1   5   3       12.29        8.67      3.59 o
   0   5   3       32.46       28.91      3.83 o
   1   5   3       27.49       24.16      3.76 o
   2   5   3       24.33       15.81      2.67 o
   3   5   3       24.99       31.64      5.32 o
   4   5   3       14.55       14.79      3.78 o
   5   5   3       11.94       12.15      6.77 o
   6   5   3        0.76        9.20      7.54 o
   7   5   3        5.52        6.02      7.17 o
  -5   6   3        3.08       -5.32     18.00 o
  -4   6   3       10.62       12.83      4.25 o
  -3   6   3        4.80        3.07      4.77 o
  -2   6   3        1.29        1.25      3.50 o
  -1   6   3        3.70        3.43      3.79 o
   0   6   3        7.09        7.07      3.81 o
   1   6   3        0.45       -2.75      1.97 o
   2   6   3        6.67        4.25      3.85 o
   3   6   3        0.05        3.62      2.47 o
   4   6   3        3.42        2.02      5.84 o
  -6  -5   4       11.38        3.72      2.70 o
  -5  -5   4       12.93       10.63      4.59 o
  -4  -5   4        8.00        7.74      4.47 o
  -3  -5   4       63.42       58.54     13.24 o
  -2  -5   4       29.44       24.54      8.02 o
  -1  -5   4       47.98       43.96      5.95 o
   0  -5   4        1.98        2.27      3.74 o
   1  -5   4       58.34       67.03     10.93 o
   2  -5   4        0.05       -3.15      5.53 o
   3  -5   4       11.99        0.84     12.12 o
   4  -5   4        8.42        3.99      9.38 o
  -9  -4   4       21.06        0.56     11.35 o
  -8  -4   4       18.87        9.28      6.06 o
  -7  -4   4       65.77       57.81     11.63 o
  -6  -4   4       37.31       33.78      5.06 o
  -5  -4   4        8.50        3.42      3.41 o
  -4  -4   4      240.34      203.13     16.04 o
  -3  -4   4       11.75       12.47      5.89 o
  -2  -4   4       48.99       46.29     10.44 o
  -1  -4   4      158.15      165.48     12.32 o
   0  -4   4        6.25        6.61      4.12 o
   1  -4   4       55.49       50.42      6.88 o
   2  -4   4       40.04       35.88      3.98 o
   3  -4   4        1.38        0.53      2.47 o
   4  -4   4       45.40       43.70     13.03 o
   5  -4   4        4.71        4.27     11.70 o
   6  -4   4       16.49       23.74     10.79 o
 -10  -3   4       17.66        6.58      5.18 o
  -9  -3   4       14.29       -0.35      8.96 o
  -8  -3   4       33.05       28.55      5.99 o
  -7  -3   4      122.52      100.53      9.14 o
  -6  -3   4       83.16       79.02      9.81 o
  -5  -3   4      262.85      262.30     15.68 o
  -4  -3   4      121.42      132.32      7.42 o
  -3  -3   4       73.70       65.69      5.81 o
  -2  -3   4      185.56      174.25      9.27 o
  -1  -3   4      215.81      225.56     12.83 o
   0  -3   4       52.76       46.59      5.38 o
   1  -3   4      307.06      307.86     15.10 o
   2  -3   4       11.33       12.66      3.98 o
   3  -3   4      415.55      414.89     17.54 o
   4  -3   4      156.05      135.05      7.98 o
   5  -3   4      186.79      208.92     34.88 o
   6  -3   4        1.33        3.01      7.42 o
   7  -3   4       16.18       11.49     10.51 o
 -12  -2   4       16.68        6.09      8.54 o
 -11  -2   4       30.70       32.29     14.57 o
 -10  -2   4       19.06       15.67      4.21 o
  -9  -2   4       33.50       30.83      9.42 o
  -8  -2   4       43.64       39.65      9.45 o
  -7  -2   4       61.34       60.45     13.97 o
  -6  -2   4      187.77      170.17     18.07 o
  -5  -2   4      330.55      295.41     29.03 o
  -4  -2   4      426.91      417.43     19.28 o
  -3  -2   4      384.28      366.71     16.89 o
  -2  -2   4     1678.21     1589.05     74.73 o
  -1  -2   4      921.65      869.64     27.70 o
   0  -2   4     1003.24     1006.07     36.32 o
   1  -2   4      174.03      167.67      9.71 o
   2  -2   4      269.37      308.81     13.94 o
   3  -2   4       55.17       57.42      3.78 o
   4  -2   4       51.79       56.15      3.27 o
   5  -2   4       25.28       32.06      3.25 o
   6  -2   4      161.28      152.85     10.15 o
   7  -2   4       13.81       10.28      1.32 o
 -12  -1   4        6.17        9.09      5.14 o
 -11  -1   4       12.60        5.20      3.78 o
 -10  -1   4       15.71       11.72      3.95 o
  -9  -1   4      128.16      124.92     10.81 o
  -8  -1   4       56.43       65.02      6.76 o
  -7  -1   4      349.46      370.05     20.03 o
  -6  -1   4      596.44      603.19     52.81 o
  -5  -1   4      426.88      432.23     19.51 o
  -4  -1   4     1869.47     1833.91    101.87 o
  -3  -1   4      436.30      371.92     16.01 o
  -2  -1   4      215.96      189.32     11.14 o
  -1  -1   4       29.98       27.74      4.27 o
   0  -1   4      153.56      135.34      8.83 o
   1  -1   4     1538.22     1453.20     54.39 o
   2  -1   4      313.49      263.83      8.83 o
   3  -1   4      933.65      817.19     37.08 o
   4  -1   4      335.83      329.10     16.36 o
   5  -1   4      351.59      368.19     23.22 o
   6  -1   4       77.38       88.53     10.02 o
   7  -1   4      200.61      177.56     11.33 o
   8  -1   4       17.63       18.61      2.84 o
   9  -1   4        7.55        8.03      3.68 o
  10  -1   4        2.40        0.37      1.86 o
  11  -1   4        0.17        2.94      4.90 o
 -12   0   4        2.20       12.28      6.77 o
 -11   0   4        0.85        9.30      3.98 o
 -10   0   4       32.55       39.86      5.48 o
  -9   0   4      107.08      129.81     10.22 o
  -8   0   4       13.19       14.35      4.25 o
  -7   0   4       88.90       84.63      5.75 o
  -6   0   4      158.43      189.67     10.04 o
  -5   0   4      417.96      508.19     24.20 o
  -4   0   4      766.14      844.25     33.62 o
  -3   0   4      718.77      799.92     53.16 o
  -2   0   4     4287.11     4496.32    279.44 o
  -1   0   4      921.63      828.29     51.51 o
   0   0   4     2596.20     2292.15    109.82 o
   1   0   4       70.19       79.53      8.44 o
   2   0   4     1335.63     1411.15     57.06 o
   3   0   4     1005.50     1103.34     40.03 o
   4   0   4       88.92       80.53      8.52 o
   5   0   4      127.68      131.00      7.80 o
   6   0   4      150.05      165.74      8.69 o
   7   0   4       23.48       31.79      4.35 o
   8   0   4       98.99      123.14      7.33 o
   9   0   4       27.09       34.66      6.04 o
  10   0   4        8.01       13.12      7.88 o
  11   0   4        2.93        9.23      3.88 o
 -12   1   4        7.32       11.14      6.22 o
 -11   1   4       10.87        9.35      5.22 o
 -10   1   4       20.13       22.22      5.07 o
  -9   1   4      129.36      129.63      7.33 o
  -8   1   4       40.13       39.86      6.91 o
  -7   1   4      431.31      435.12     26.23 o
  -6   1   4      477.56      474.11     26.06 o
  -5   1   4      448.77      451.37     17.20 o
  -4   1   4     1783.83     1728.00     81.16 o
  -3   1   4      434.66      371.68     15.35 o
  -2   1   4      226.81      194.76     11.77 o
  -1   1   4       37.75       36.16      3.52 o
   0   1   4      140.13      131.84     10.37 o
   1   1   4     1453.24     1437.60     64.28 o
   2   1   4      302.28      284.68     10.24 o
   3   1   4     1054.56      959.42     27.80 o
   4   1   4      343.55      323.99     10.81 o
   5   1   4      379.26      380.39     14.70 o
   6   1   4       40.18       49.00      4.75 o
   7   1   4      209.76      200.18      9.08 o
   8   1   4       11.45       15.82      4.43 o
   9   1   4       10.04        7.74      4.54 o
  10   1   4        2.30       -1.13      2.94 o
  11   1   4        0.32        6.88      4.40 o
 -12   2   4       16.94       25.80     17.93 o
 -11   2   4       25.38       41.73     11.61 o
 -10   2   4       19.22       34.92      4.32 o
  -9   2   4       45.27       60.00      8.38 o
  -8   2   4       24.36       26.54      4.45 o
  -7   2   4       84.74       85.93     20.00 o
  -6   2   4      207.89      233.73     13.29 o
  -5   2   4      318.60      318.56     17.02 o
  -4   2   4      468.38      505.25     28.68 o
  -3   2   4      420.16      403.77     50.99 o
  -2   2   4     1691.05     1650.06     79.17 o
  -1   2   4      674.42      624.34     28.79 o
   0   2   4      983.22      997.59     42.38 o
   1   2   4      209.01      201.75     11.91 o
   2   2   4      312.58      354.40     30.63 o
   3   2   4       54.02       50.64      4.10 o
   4   2   4       51.50       49.07      3.09 o
   5   2   4       23.71       24.33      5.23 o
   6   2   4      149.87      156.62      9.84 o
   7   2   4       19.12       18.70      4.19 o
   8   2   4        3.46        3.39      4.29 o
   9   2   4       25.25       32.65      7.93 o
  10   2   4       13.56       29.65      7.58 o
 -11   3   4        5.88        6.69     20.31 o
 -10   3   4       14.74       21.09      9.50 o
  -9   3   4       14.12       17.15      8.90 o
  -8   3   4       41.67       39.76      3.10 o
  -7   3   4      130.95      118.69     18.92 o
  -6   3   4       80.13       85.74      6.33 o
  -5   3   4      249.46      276.33     16.18 o
  -4   3   4       82.88      101.02     15.30 o
  -3   3   4      102.22      101.87      8.95 o
  -2   3   4      207.39      218.42     15.75 o
  -1   3   4      232.61      249.15     14.14 o
   0   3   4       43.82       35.33      5.50 o
   1   3   4      310.06      309.16     11.04 o
   2   3   4       23.40       30.44      5.01 o
   3   3   4      414.61      451.91     34.22 o
   4   3   4      172.16      175.48     12.55 o
   5   3   4      171.17      191.92     15.58 o
   6   3   4        0.24        2.41      3.70 o
   7   3   4       24.89       19.09      5.61 o
   8   3   4        1.80       -2.99      5.12 o
   9   3   4        2.46        3.39      6.08 o
  10   3   4        0.65       10.66      9.07 o
 -10   4   4       24.71       13.60     15.44 o
  -9   4   4       19.40       18.41     16.14 o
  -8   4   4       19.27       15.06     16.84 o
  -7   4   4       68.46       65.74      6.46 o
  -6   4   4       30.86       32.56      5.85 o
  -5   4   4        3.70        7.75      4.44 o
  -4   4   4      206.24      200.51     13.26 o
  -3   4   4        8.75       16.48      4.31 o
  -2   4   4       76.32       86.92      9.49 o
  -1   4   4      171.39      187.22     11.15 o
   0   4   4       14.22       13.31      3.62 o
   1   4   4       70.52       68.09      4.62 o
   2   4   4       29.41       30.46      3.10 o
   3   4   4        3.03        2.38      2.93 o
   4   4   4       39.48       54.86      7.51 o
   5   4   4        3.12        0.25      4.33 o
   6   4   4       16.53       12.79      8.06 o
   7   4   4        6.74        6.81      7.29 o
   8   4   4        2.49       10.31      7.98 o
  -8   5   4        9.27        8.80     11.60 o
  -7   5   4        2.46        0.05      5.85 o
  -6   5   4       13.29       12.37      3.19 o
  -5   5   4       12.75       17.36      4.48 o
  -4   5   4       13.02       20.01      4.94 o
  -3   5   4       54.81       64.23      5.68 o
  -2   5   4       33.25       36.68      4.61 o
  -1   5   4       49.08       51.28      4.75 o
   0   5   4        1.62        3.16      3.37 o
   1   5   4       54.31       57.75      3.80 o
   2   5   4        0.04        1.19      1.74 o
   3   5   4        9.24        6.49      3.91 o
   4   5   4        9.66       11.87      4.19 o
   5   5   4        3.53        9.14     15.49 o
   6   5   4        6.61        5.96      6.18 o
   7   5   4        1.85        8.58      7.80 o
  -5   6   4        1.77        4.55     12.05 o
  -4   6   4       16.48       12.48      6.46 o
  -3   6   4        3.14        2.19      3.48 o
  -2   6   4        5.92        1.14      3.26 o
  -1   6   4        0.34        1.77      3.90 o
   0   6   4        2.11        2.66      3.30 o
   1   6   4        0.18        1.86      8.03 o
   2   6   4        1.25        1.21      3.61 o
   3   6   4        4.28        3.18      5.26 o
   4   6   4        2.30        2.18      7.87 o
  -4  -6   5        0.38        0.35      4.83 o
  -3  -6   5        3.79        5.46      5.88 o
  -2  -6   5        3.31       -0.84      3.57 o
  -1  -6   5        2.97        3.22      7.70 o
   0  -6   5        0.39       -3.01      9.03 o
   1  -6   5       15.41        5.81     13.45 o
   2  -6   5        0.82       -2.17      7.28 o
   3  -6   5        2.06        5.88      8.82 o
  -8  -5   5        5.97       10.72     11.21 o
  -7  -5   5       11.63        6.44     10.79 o
  -6  -5   5        9.13        9.58      6.16 o
  -5  -5   5       12.13        7.43      3.50 o
  -4  -5   5       22.43       18.29      7.80 o
  -3  -5   5       37.22       29.00      7.35 o
  -2  -5   5       35.44       34.95      7.29 o
  -1  -5   5        5.41        4.43      3.50 o
   0  -5   5       39.78       31.42      9.88 o
   1  -5   5        0.24       -0.04      3.84 o
   2  -5   5        7.22        3.62      2.98 o
   3  -5   5        1.73        0.98      6.51 o
   4  -5   5       10.78       12.40     17.86 o
   5  -5   5        3.64       15.20      9.10 o
 -10  -4   5        6.14        1.75     11.28 o
  -9  -4   5       12.27       -0.35     10.09 o
  -8  -4   5        9.64        5.87      4.56 o
  -7  -4   5       25.59       16.10     10.23 o
  -6  -4   5       44.45       44.95      8.79 o
  -5  -4   5       25.83       28.93     11.77 o
  -4  -4   5       94.27       83.42      9.37 o
  -3  -4   5      166.72      158.72     16.34 o
  -2  -4   5      144.73      143.12     11.70 o
  -1  -4   5        0.36        0.89      2.80 o
   0  -4   5       80.28       85.23      8.40 o
   1  -4   5        6.92        2.16      3.00 o
   2  -4   5       29.63       35.04      5.62 o
   3  -4   5       32.47       39.97      3.71 o
   4  -4   5       35.01       33.66      3.75 o
   5  -4   5       13.04       14.99     11.35 o
   6  -4   5        5.06       23.60     20.45 o
   7  -4   5        9.42       12.54     12.89 o
 -11  -3   5       24.50       -3.36     11.07 o
 -10  -3   5       13.95        3.71     20.31 o
  -9  -3   5       80.83       72.85      7.74 o
  -8  -3   5       67.90       64.09      7.40 o
  -7  -3   5      111.29      108.87     11.00 o
  -6  -3   5        1.56        2.89      3.35 o
  -5  -3   5      152.66      148.43      9.59 o
  -4  -3   5      165.38      167.21     12.89 o
  -3  -3   5      119.83      114.52      6.70 o
  -2  -3   5        2.34       -1.18      2.42 o
  -1  -3   5      255.63      273.71     35.96 o
   0  -3   5      100.04      101.74      9.03 o
   1  -3   5      267.31      304.74     26.16 o
   2  -3   5       80.90       96.57     12.36 o
   3  -3   5       36.01       36.87      5.28 o
   4  -3   5       12.10        9.22      3.33 o
   5  -3   5       31.49       25.50      2.46 o
   6  -3   5       65.56       67.17     24.86 o
   7  -3   5        3.05        9.24     12.54 o
   8  -3   5       15.89       24.16     13.94 o
 -12  -2   5        0.37        0.18      4.90 o
 -11  -2   5        6.04        4.28      3.65 o
 -10  -2   5       22.27       18.85      9.98 o
  -9  -2   5       18.48       14.49      6.18 o
  -8  -2   5      177.43      148.05     34.21 o
  -7  -2   5       69.78       66.87     10.61 o
  -6  -2   5      260.75      237.79     34.25 o
  -5  -2   5      215.19      185.87     24.58 o
  -4  -2   5      282.39      252.77     21.29 o
  -3  -2   5      378.82      360.82     16.59 o
  -2  -2   5     1072.85      965.81     41.61 o
  -1  -2   5       71.04       72.68      6.15 o
   0  -2   5      447.63      473.43     20.06 o
   1  -2   5      430.08      441.52     25.87 o
   2  -2   5       46.02       45.12      6.72 o
   3  -2   5       51.08       57.04      6.17 o
   4  -2   5       81.96       96.00      7.33 o
   5  -2   5       88.35      100.76      7.81 o
   6  -2   5      238.73      241.49     14.95 o
   7  -2   5       93.31       93.39      8.28 o
   8  -2   5       74.47       75.92     17.37 o
 -12  -1   5        4.53        7.91      4.37 o
 -11  -1   5       18.93       14.67      4.60 o
 -10  -1   5       13.67       18.25      4.73 o
  -9  -1   5       15.05       17.93      4.37 o
  -8  -1   5      367.45      393.25     22.60 o
  -7  -1   5       67.64       67.57      7.40 o
  -6  -1   5      272.89      265.09     16.00 o
  -5  -1   5      265.35      270.35     22.45 o
  -4  -1   5       15.81       23.66      4.43 o
  -3  -1   5      331.37      325.16     15.53 o
  -2  -1   5      888.21      915.08     36.12 o
  -1  -1   5     2898.69     2721.38    153.87 o
   0  -1   5       96.53       83.31      6.01 o
   1  -1   5     1570.14     1471.13     56.02 o
   2  -1   5      480.11      428.10     19.06 o
   3  -1   5      763.33      686.23     26.71 o
   4  -1   5      199.87      202.60     18.21 o
   5  -1   5       42.60       42.98      7.12 o
   6  -1   5       89.34       95.40     12.01 o
   7  -1   5       21.05       13.82      4.07 o
   8  -1   5        2.50        1.74      3.33 o
   9  -1   5        0.53        3.21      4.41 o
  10  -1   5        1.27        0.66      3.33 o
 -12   0   5        0.83        0.02      3.49 o
 -11   0   5        6.79       13.22      4.72 o
 -10   0   5        5.49        1.78      4.00 o
  -9   0   5       11.82       11.08      4.10 o
  -8   0   5       21.84       27.19      4.42 o
  -7   0   5       42.75       56.90      6.84 o
  -6   0   5      776.09      840.76     38.45 o
  -5   0   5      457.08      463.35     21.50 o
  -4   0   5     1097.03     1191.88     54.18 o
  -3   0   5      423.18      412.60     37.78 o
  -2   0   5      639.07      592.14     24.97 o
  -1   0   5     1566.40     1472.13    109.22 o
   0   0   5       82.84       90.68      6.63 o
   1   0   5     2523.45     2784.02    167.11 o
   2   0   5      327.85      287.91     17.22 o
   3   0   5       33.44       46.64      4.50 o
   4   0   5      458.42      434.62     28.44 o
   5   0   5      413.51      423.57     23.45 o
   6   0   5      145.15      157.37      9.09 o
   7   0   5       21.00       17.44      9.33 o
   8   0   5        4.49        3.06      2.92 o
   9   0   5        4.19        0.63      4.10 o
  10   0   5       19.78       12.70      7.52 o
 -12   1   5        3.42       11.30      4.18 o
 -11   1   5       20.09       18.89      6.54 o
 -10   1   5       11.73       17.67      4.11 o
  -9   1   5        9.14        7.28      7.77 o
  -8   1   5      368.56      366.05     21.53 o
  -7   1   5       70.97       57.66      6.55 o
  -6   1   5      299.68      288.54     13.10 o
  -5   1   5      267.15      263.97     16.95 o
  -4   1   5        8.78       13.48      3.94 o
  -3   1   5      326.19      316.86     20.84 o
  -2   1   5      754.67      756.19     68.18 o
  -1   1   5     3114.79     3172.03    259.31 o
   0   1   5      137.59      141.55      7.57 o
   1   1   5     1711.22     1772.43     82.01 o
   2   1   5      306.94      325.75     17.72 o
   3   1   5      675.42      681.92     20.40 o
   4   1   5      236.03      234.03      9.88 o
   5   1   5       51.66       47.02      3.55 o
   6   1   5       92.00       82.11      7.93 o
   7   1   5       22.74       19.83      3.49 o
   8   1   5        3.29        6.86      4.10 o
   9   1   5        0.64        1.18      4.25 o
  10   1   5        2.22       12.12      5.78 o
 -12   2   5        0.61       -3.92      7.32 o
 -11   2   5        6.78       11.39      6.51 o
 -10   2   5       22.93       29.22      6.04 o
  -9   2   5       24.06       26.22      4.43 o
  -8   2   5      175.14      157.78     22.27 o
  -7   2   5       52.01       59.31     25.00 o
  -6   2   5      251.67      277.07     17.54 o
  -5   2   5      188.09      200.76     10.26 o
  -4   2   5      247.62      241.60     18.07 o
  -3   2   5      443.89      434.81     40.20 o
  -2   2   5     1179.58     1130.07     79.70 o
  -1   2   5      126.71      127.47     14.22 o
   0   2   5      445.52      487.82     27.38 o
   1   2   5      409.50      431.22     19.37 o
   2   2   5       48.12       44.72      6.03 o
   3   2   5       63.62       62.18      4.89 o
   4   2   5       81.71       93.13      5.62 o
   5   2   5       65.69       74.65      4.81 o
   6   2   5      243.86      265.71     12.63 o
   7   2   5       69.72       95.79     10.23 o
   8   2   5       85.47       99.97     13.35 o
   9   2   5        0.81       -0.85      6.03 o
  10   2   5        7.53       14.46      6.47 o
 -11   3   5       26.76       25.04     10.80 o
 -10   3   5       13.97       29.96     12.12 o
  -9   3   5       84.35       94.22      9.04 o
  -8   3   5       64.60       71.67     10.99 o
  -7   3   5      101.57      115.89     11.00 o
  -6   3   5        0.63        0.74      3.86 o
  -5   3   5      135.18      151.07     12.74 o
  -4   3   5      182.46      216.39     18.17 o
  -3   3   5       94.39      104.13     11.05 o
  -2   3   5        4.06        6.00      3.61 o
  -1   3   5      252.36      265.16     13.97 o
   0   3   5       97.94       94.57      8.84 o
   1   3   5      268.31      278.51     31.52 o
   2   3   5       90.75       98.28      9.05 o
   3   3   5       39.58       34.72      2.47 o
   4   3   5       22.88       16.80      2.12 o
   5   3   5       36.27       28.03      4.08 o
   6   3   5       55.24       62.22      9.48 o
   7   3   5        1.88       -1.45      4.17 o
   8   3   5       16.72       27.87      7.94 o
   9   3   5        1.21        5.09      7.70 o
 -10   4   5        5.43        9.09     11.10 o
  -9   4   5       12.58        9.08     10.44 o
  -8   4   5        9.72        4.17     12.88 o
  -7   4   5       20.31       12.27      6.76 o
  -6   4   5       56.31       54.53      8.33 o
  -5   4   5       44.04       53.67      6.62 o
  -4   4   5       89.88       91.48      9.62 o
  -3   4   5      165.61      194.32     14.90 o
  -2   4   5      122.41      137.66     18.73 o
  -1   4   5        0.38       -2.11      5.45 o
   0   4   5       75.40       85.20     12.97 o
   1   4   5        7.98        6.17      4.38 o
   2   4   5       28.81       30.10      3.62 o
   3   4   5       31.39       39.43      2.51 o
   4   4   5       31.72       42.96      5.12 o
   5   4   5       17.64       24.92      8.84 o
   6   4   5        6.62       18.42     11.90 o
   7   4   5       10.44       17.08      8.45 o
   8   4   5        0.68       -3.12      8.50 o
  -8   5   5        5.30       -1.74     13.86 o
  -7   5   5       12.44       11.74     14.11 o
  -6   5   5        8.67       10.70      4.07 o
  -5   5   5       15.59       23.13      4.35 o
  -4   5   5       28.39       36.52      4.51 o
  -3   5   5       30.62       29.18      6.06 o
  -2   5   5       33.45       35.65      5.18 o
  -1   5   5        3.16        1.88      2.87 o
   0   5   5       44.90       52.52     10.47 o
   1   5   5        0.36       -0.68      2.42 o
   2   5   5        8.59        5.22      2.44 o
   3   5   5        1.70       -0.14      3.19 o
   4   5   5       10.37       15.94      4.66 o
   5   5   5        3.04       -2.51      5.76 o
   6   5   5        5.66        6.92      7.72 o
  -5   6   5        1.59       13.03     14.22 o
  -4   6   5        0.91       11.55      5.14 o
  -3   6   5        3.82        4.63      4.58 o
  -2   6   5        2.55        1.76      3.06 o
  -1   6   5        3.48        0.36      4.00 o
   0   6   5        0.50       -1.80      3.07 o
   1   6   5       15.43       15.77      6.17 o
   2   6   5        0.83        4.99      5.03 o
   3   6   5        2.19        4.11      8.30 o
  -4  -6   6        2.64        1.65      3.13 o
  -3  -6   6        2.91        7.40      3.81 o
  -2  -6   6        1.19        5.87      5.54 o
  -1  -6   6        2.66       -2.08      4.74 o
   0  -6   6        1.16       -0.30      4.31 o
   1  -6   6        4.63       -8.33      6.44 o
   2  -6   6        4.83       31.66     15.34 o
  -8  -5   6        5.39        1.68     11.35 o
  -7  -5   6        5.19       32.50     18.70 o
  -6  -5   6       14.05        8.78      4.54 o
  -5  -5   6       16.73       13.18      5.51 o
  -4  -5   6        1.46        4.11      3.85 o
  -3  -5   6        2.59        4.39      5.82 o
  -2  -5   6        2.10        2.95      4.61 o
  -1  -5   6       16.76       14.60      8.84 o
   0  -5   6       13.58       16.29      5.88 o
   1  -5   6       15.56       12.75      5.69 o
   2  -5   6        6.77        8.83      4.66 o
   3  -5   6       11.65        6.85      5.11 o
   4  -5   6        0.09       -0.07      9.81 o
   5  -5   6       10.19        5.81     21.22 o
  -9  -4   6       11.09        1.47      9.38 o
  -8  -4   6       22.64       11.52      8.12 o
  -7  -4   6       17.62       30.05     11.42 o
  -6  -4   6      103.71      104.13     19.58 o
  -5  -4   6        0.38        4.69      6.28 o
  -4  -4   6       35.86       29.46      5.46 o
  -3  -4   6       96.68       87.06     16.04 o
  -2  -4   6       18.58       16.36      8.93 o
  -1  -4   6       18.97       20.33      5.24 o
   0  -4   6       35.87       35.30      5.68 o
   1  -4   6       54.45       70.48      8.01 o
   2  -4   6       22.08       21.43      4.25 o
   3  -4   6        7.31        0.88      3.79 o
   4  -4   6      103.54       91.64     11.98 o
   5  -4   6        7.40        5.16      3.12 o
   6  -4   6        2.53       -7.98      9.10 o
   7  -4   6        1.50       -5.11     17.37 o
 -11  -3   6        6.83       -2.24     21.71 o
 -10  -3   6       12.29        1.61     10.79 o
  -9  -3   6        8.56        7.13      5.92 o
  -8  -3   6       37.77       42.53      8.18 o
  -7  -3   6       81.21       78.86      9.15 o
  -6  -3   6       50.11       51.45      8.57 o
  -5  -3   6      248.32      220.05     16.42 o
  -4  -3   6      228.18      213.61     15.36 o
  -3  -3   6      329.00      302.64     19.35 o
  -2  -3   6      135.66      137.94      9.45 o
  -1  -3   6      194.19      187.28     16.90 o
   0  -3   6        4.29        0.43      3.30 o
   1  -3   6       27.50       28.87      5.69 o
   2  -3   6       16.14       17.14      5.77 o
   3  -3   6      138.22      136.59      8.28 o
   4  -3   6       21.35       13.72      4.12 o
   5  -3   6      100.81       88.09      6.51 o
   6  -3   6       10.03        6.99      1.79 o
   7  -3   6       18.12       24.79     12.96 o
   8  -3   6        3.93       16.95     11.42 o
 -12  -2   6        9.49        4.59      5.29 o
 -11  -2   6        5.79        5.18      8.09 o
 -10  -2   6       29.42       27.02      6.00 o
  -9  -2   6       30.39       31.46      5.70 o
  -8  -2   6       47.84       41.55     12.08 o
  -7  -2   6       79.31       52.74     15.69 o
  -6  -2   6      556.95      450.64     40.69 o
  -5  -2   6      208.55      185.07     27.17 o
  -4  -2   6      355.75      319.04     28.75 o
  -3  -2   6      187.42      176.03     10.82 o
  -2  -2   6       72.64       79.46      6.46 o
  -1  -2   6       57.20       53.39      5.73 o
   0  -2   6      702.88      724.69     38.37 o
   1  -2   6      247.88      238.97     17.22 o
   2  -2   6      348.76      320.42     14.94 o
   3  -2   6       69.59       78.91      6.65 o
   4  -2   6      176.60      170.41     14.35 o
   5  -2   6       67.64       59.82      8.31 o
   6  -2   6       18.32       10.13      5.07 o
   7  -2   6        2.74        0.06      4.94 o
   8  -2   6       32.78       25.70      2.90 o
   9  -2   6        0.66        3.78      9.03 o
 -12  -1   6       13.12       20.50      5.83 o
 -11  -1   6       11.64       13.90      5.51 o
 -10  -1   6       25.52       30.73      7.84 o
  -9  -1   6       66.94       81.67      9.49 o
  -8  -1   6        2.51        7.25      3.78 o
  -7  -1   6      108.86      122.39     11.37 o
  -6  -1   6       63.91       87.74      7.29 o
  -5  -1   6      288.65      329.92     28.82 o
  -4  -1   6      271.58      308.08     23.71 o
  -3  -1   6      377.74      348.61     16.97 o
  -2  -1   6       30.71       24.26      4.74 o
  -1  -1   6     2320.08     2243.52    127.95 o
   0  -1   6     1304.18     1327.12     68.81 o
   1  -1   6      317.48      300.16     14.05 o
   2  -1   6     1004.90      902.14     36.98 o
   3  -1   6       24.19       21.15      3.68 o
   4  -1   6        3.95       -0.45      3.99 o
   5  -1   6       34.82       55.78     10.60 o
   6  -1   6       19.16       18.47      5.20 o
   7  -1   6       47.88       56.68     19.58 o
   8  -1   6       18.97       19.04     11.54 o
   9  -1   6       19.36       25.95      6.28 o
  10  -1   6        1.67        3.58      5.36 o
 -12   0   6        0.01        7.76      5.40 o
 -11   0   6        3.11        2.08      4.76 o
 -10   0   6       36.10       29.12      7.33 o
  -9   0   6      104.53      100.17      8.67 o
  -8   0   6       49.16       44.63      6.19 o
  -7   0   6      318.12      335.24     20.02 o
  -6   0   6      133.19      145.17     12.43 o
  -5   0   6      863.34      900.01     44.87 o
  -4   0   6      143.77      148.36      8.74 o
  -3   0   6      457.08      396.15     28.75 o
  -2   0   6       10.88       10.76      5.61 o
  -1   0   6      116.12      120.14     16.63 o
   0   0   6      361.79      326.47     24.51 o
   1   0   6     1474.15     1570.13     86.66 o
   2   0   6      936.62      943.97     71.02 o
   3   0   6      111.07       97.42     12.13 o
   4   0   6        7.67        3.34      3.18 o
   5   0   6      103.66      133.55     19.96 o
   6   0   6       29.29       23.78     14.71 o
   7   0   6       69.04       63.57      9.02 o
   8   0   6       22.61       15.00      3.63 o
   9   0   6        0.03       -1.00      3.42 o
  10   0   6        1.24        1.76      3.50 o
 -12   1   6       12.37       26.24      9.12 o
 -11   1   6       13.69       19.93      5.52 o
 -10   1   6       30.31       39.32      7.91 o
  -9   1   6       63.40       71.66      7.19 o
  -8   1   6        0.28        3.49      4.31 o
  -7   1   6       99.65      109.62     10.32 o
  -6   1   6       43.12       54.80      6.21 o
  -5   1   6      300.24      334.88     17.40 o
  -4   1   6      351.48      379.77     16.51 o
  -3   1   6      401.85      382.59     43.74 o
  -2   1   6       61.73       57.57      7.49 o
  -1   1   6     2029.26     2147.66    126.36 o
   0   1   6     1335.00     1459.19     75.22 o
   1   1   6      354.44      415.12     18.80 o
   2   1   6     1003.97     1131.71     99.10 o
   3   1   6       36.47       41.26      6.08 o
   4   1   6        4.94        4.50      2.56 o
   5   1   6       39.63       44.33      7.21 o
   6   1   6       18.06       18.20      5.93 o
   7   1   6       56.85       60.16      6.73 o
   8   1   6       12.51       14.76      5.87 o
   9   1   6       16.35       26.16      9.84 o
  10   1   6        1.08        9.16     12.29 o
 -12   2   6        9.67       14.42      9.33 o
 -11   2   6        6.95       16.57      5.44 o
 -10   2   6       29.79       43.28      6.21 o
  -9   2   6       30.08       31.88      7.02 o
  -8   2   6       39.92       37.57      4.50 o
  -7   2   6       94.57       93.16      7.75 o
  -6   2   6      507.47      464.33     25.82 o
  -5   2   6      231.62      250.96     15.33 o
  -4   2   6      406.89      399.93     32.25 o
  -3   2   6      167.90      177.36     12.64 o
  -2   2   6       50.60       64.87      6.91 o
  -1   2   6       73.20       71.60      7.48 o
   0   2   6      695.71      764.75     65.73 o
   1   2   6      185.69      183.67     13.80 o
   2   2   6      373.98      389.91     24.85 o
   3   2   6       57.63       61.57      5.99 o
   4   2   6      192.47      201.21      9.64 o
   5   2   6       78.92       70.95      4.70 o
   6   2   6       25.07       18.36      4.69 o
   7   2   6        5.16        1.69      2.93 o
   8   2   6       27.95       39.99      8.30 o
   9   2   6        0.67        6.70      6.37 o
 -11   3   6        6.47       33.42     13.80 o
 -10   3   6       11.33       24.68     11.09 o
  -9   3   6        4.69        9.86      4.13 o
  -8   3   6       46.95       57.29      4.95 o
  -7   3   6       81.88       90.04     14.74 o
  -6   3   6       78.43       89.69     10.51 o
  -5   3   6      213.66      225.70     18.24 o
  -4   3   6      244.12      267.74     24.92 o
  -3   3   6      338.68      370.16     23.88 o
  -2   3   6      158.37      178.64     14.61 o
  -1   3   6      177.83      186.56     14.45 o
   0   3   6        8.53       11.77      4.66 o
   1   3   6       12.80       10.17      5.91 o
   2   3   6        9.41        9.72      6.48 o
   3   3   6      128.97      139.03      8.73 o
   4   3   6       19.02       14.14      2.46 o
   5   3   6       95.93       88.79      9.84 o
   6   3   6        8.26        9.53      5.43 o
   7   3   6       21.53       25.75      8.98 o
   8   3   6        3.96        4.98      8.14 o
   9   3   6       16.03       35.72     10.53 o
  -9   4   6       10.46        7.58     12.92 o
  -8   4   6       26.60       29.47     20.43 o
  -7   4   6       24.10       19.24      6.48 o
  -6   4   6       95.13       94.72     11.21 o
  -5   4   6        3.83        5.00      5.76 o
  -4   4   6       26.50       33.54      7.77 o
  -3   4   6      103.91      107.26     18.44 o
  -2   4   6       25.56       32.21      7.64 o
  -1   4   6       18.97       24.84      7.45 o
   0   4   6       29.20       26.20     10.06 o
   1   4   6       58.82       82.67      8.19 o
   2   4   6       23.64       29.77      5.11 o
   3   4   6       10.21        7.82      1.75 o
   4   4   6      101.22      122.74      9.60 o
   5   4   6        4.97        8.31      2.51 o
   6   4   6        4.24        7.84      7.40 o
   7   4   6        1.46        6.17      9.34 o
  -8   5   6        5.10       22.20     23.39 o
  -7   5   6        4.81        5.20      9.72 o
  -6   5   6       12.33        8.34      5.27 o
  -5   5   6       13.01       10.23      6.85 o
  -4   5   6        2.05        2.38      5.81 o
  -3   5   6        4.97        1.50      3.99 o
  -2   5   6        4.29        5.03      4.08 o
  -1   5   6       16.68       18.71      4.84 o
   0   5   6       10.74       10.55      4.78 o
   1   5   6       18.49       12.82      3.44 o
   2   5   6        5.71        7.51      2.68 o
   3   5   6       11.74       14.06      5.00 o
   4   5   6        0.04        8.47      6.45 o
   5   5   6       11.05       18.47     11.74 o
  -4   6   6        1.79        3.53      6.15 o
  -3   6   6        3.71        1.25      4.80 o
  -2   6   6        1.09        5.37      3.94 o
  -1   6   6        2.25       -1.72      4.25 o
   0   6   6        0.95        0.20      4.46 o
   1   6   6        4.44        4.06      5.63 o
   2   6   6        4.93        4.04      5.44 o
  -3  -6   7       12.00        9.83      8.77 o
  -2  -6   7        1.03       -3.04      7.45 o
  -1  -6   7        0.15        0.00      6.74 o
   0  -6   7        3.05        9.18      4.79 o
  -7  -5   7       10.32        6.93      9.95 o
  -6  -5   7        2.35        3.74      5.92 o
  -5  -5   7       10.81        5.65      4.71 o
  -4  -5   7       33.60       34.32      9.67 o
  -3  -5   7       11.88        6.68      6.34 o
  -2  -5   7        2.58        2.63      4.56 o
  -1  -5   7        2.65        2.03      7.05 o
   0  -5   7        0.21       -0.10      4.91 o
   1  -5   7        5.94        3.04      3.97 o
   2  -5   7        5.48        7.93      5.06 o
   3  -5   7        5.44       11.29     10.93 o
   4  -5   7        9.12        9.17     18.49 o
   5  -5   7        1.67       -7.91     13.03 o
  -9  -4   7       16.59        0.95      3.67 o
  -8  -4   7       37.95       30.17     19.02 o
  -7  -4   7       33.15       25.25     11.81 o
  -6  -4   7        8.60       10.98      6.67 o
  -5  -4   7       24.90       21.74      5.22 o
  -4  -4   7       73.14       67.64     12.12 o
  -3  -4   7       23.33       28.92      6.19 o
  -2  -4   7       86.32       82.78     15.37 o
  -1  -4   7       41.72       24.35     20.87 o
   0  -4   7       21.51       15.45      5.33 o
   1  -4   7        7.75       11.43      4.27 o
   2  -4   7       21.12       16.05      4.04 o
   3  -4   7        5.94        6.49      4.48 o
   4  -4   7       24.58       23.31      9.03 o
   5  -4   7       18.63       15.13      1.73 o
   6  -4   7        1.37       -7.14     18.84 o
   7  -4   7        2.84       24.30     15.27 o
 -11  -3   7       21.20        2.10     11.98 o
 -10  -3   7       11.73       -0.78      4.05 o
  -9  -3   7       33.94        0.10      5.79 o
  -8  -3   7       32.57       -0.06      5.98 o
  -7  -3   7       69.45       63.77      6.66 o
  -6  -3   7       91.90       82.50     13.98 o
  -5  -3   7      165.90      146.92     12.88 o
  -4  -3   7      114.09      100.94     11.32 o
  -3  -3   7       54.20       51.80      9.68 o
  -2  -3   7      257.71      257.73     17.86 o
  -1  -3   7       33.54       31.23      7.25 o
   0  -3   7      178.94      168.69     10.95 o
   1  -3   7       16.79       16.31      7.32 o
   2  -3   7       77.96       90.56     10.85 o
   3  -3   7      252.73      251.86     20.52 o
   4  -3   7       10.47        7.56      3.12 o
   5  -3   7       45.51       41.07      5.70 o
   6  -3   7        4.62        2.40      2.17 o
   7  -3   7       15.89       19.82     22.97 o
   8  -3   7       11.58        8.75     21.99 o
 -11  -2   7       10.50       16.50      5.34 o
 -10  -2   7       31.87       14.83     12.99 o
  -9  -2   7       38.67       28.52      7.66 o
  -8  -2   7       55.05       52.48     13.19 o
  -7  -2   7       77.79       72.02      9.07 o
  -6  -2   7      167.51      166.97     23.50 o
  -5  -2   7      282.97      269.70     36.77 o
  -4  -2   7      173.99      165.20     11.63 o
  -3  -2   7       13.74       18.20      6.35 o
  -2  -2   7      294.50      257.92     22.44 o
  -1  -2   7       17.16        9.64      4.42 o
   0  -2   7      517.44      507.38     33.50 o
   1  -2   7      196.74      213.67     17.05 o
   2  -2   7      133.15      130.47     10.84 o
   3  -2   7      142.97      124.22     12.78 o
   4  -2   7        6.19        9.83      3.36 o
   5  -2   7       22.46       18.41      5.35 o
   6  -2   7       16.83       13.18      5.02 o
   7  -2   7       16.36        7.85      5.78 o
   8  -2   7        9.10        4.14      2.92 o
   9  -2   7        0.78        3.36     19.19 o
 -12  -1   7        0.92        3.39      9.38 o
 -11  -1   7        5.45        8.49      5.38 o
 -10  -1   7        0.33       -1.82      4.77 o
  -9  -1   7        6.05        4.71      5.09 o
  -8  -1   7       29.36       34.54      8.50 o
  -7  -1   7      144.16      162.14     12.23 o
  -6  -1   7      160.02      167.96     22.62 o
  -5  -1   7      294.45      320.13     19.79 o
  -4  -1   7      385.91      373.57     19.48 o
  -3  -1   7      938.29      979.96     53.22 o
  -2  -1   7      760.00      725.39     47.73 o
  -1  -1   7       54.42       51.47      7.40 o
   0  -1   7       38.99       47.44      6.20 o
   1  -1   7       50.99       41.16      5.24 o
   2  -1   7       18.80       17.60      4.46 o
   3  -1   7       81.78       66.48      7.95 o
   4  -1   7       45.98       49.51      6.11 o
   5  -1   7       20.16       23.30      7.53 o
   6  -1   7       66.68      107.90     19.96 o
   7  -1   7       37.52       72.16     26.96 o
   8  -1   7        7.54        0.11      2.90 o
   9  -1   7        7.87        9.26      7.49 o
 -12   0   7        0.99        4.66      4.31 o
 -11   0   7        9.02        9.84      6.43 o
 -10   0   7       16.91       17.97      8.84 o
  -9   0   7       11.31       12.44      5.91 o
  -8   0   7      183.41      186.83     13.34 o
  -7   0   7       64.08       53.17      8.77 o
  -6   0   7       67.12       52.72      7.80 o
  -5   0   7       31.55       23.37      6.24 o
  -4   0   7        5.92        5.95      3.35 o
  -3   0   7      317.07      326.35     45.52 o
  -2   0   7     1256.29     1384.40    127.68 o
  -1   0   7      528.96      467.74     61.25 o
   0   0   7        6.24       11.98      4.56 o
   1   0   7      598.66      631.19     45.53 o
   2   0   7      205.65      231.16     15.90 o
   3   0   7      227.83      268.41     29.59 o
   4   0   7      379.06      393.24     59.00 o
   5   0   7        0.74        1.11      3.07 o
   6   0   7       56.18       47.77     24.62 o
   7   0   7        1.17       10.10      6.03 o
   8   0   7       20.91       24.59     11.23 o
   9   0   7        0.28        3.82      5.98 o
  10   0   7        0.42        2.00      3.83 o
 -12   1   7        0.40       16.21      5.67 o
 -11   1   7        3.86        0.08      3.53 o
 -10   1   7        0.31        1.97      4.09 o
  -9   1   7        5.38        3.66      3.67 o
  -8   1   7       37.60       36.20      7.61 o
  -7   1   7      131.78      142.63     10.59 o
  -6   1   7      195.97      199.57     12.15 o
  -5   1   7      262.49      281.92     19.18 o
  -4   1   7      372.48      365.04     40.83 o
  -3   1   7      989.53      994.82    155.80 o
  -2   1   7      772.91      738.53    106.74 o
  -1   1   7       58.91       71.97      9.31 o
   0   1   7       39.87       54.22      6.93 o
   1   1   7       47.13       46.62      6.84 o
   2   1   7       24.75       25.48      7.26 o
   3   1   7       90.76       91.88      8.36 o
   4   1   7       44.87       50.63      6.57 o
   5   1   7       11.39       11.96      4.32 o
   6   1   7       56.03       66.54     10.44 o
   7   1   7       41.67       45.41     11.70 o
   8   1   7       11.72       11.99      3.66 o
   9   1   7        8.94        7.31      5.91 o
 -11   2   7        8.82        7.74      4.42 o
 -10   2   7       32.05       35.32      5.60 o
  -9   2   7       39.01       36.87      5.09 o
  -8   2   7       68.13       65.53     13.55 o
  -7   2   7      104.10      111.27      9.24 o
  -6   2   7      122.00      121.84      9.90 o
  -5   2   7      289.28      300.53     16.64 o
  -4   2   7      174.80      200.16     19.61 o
  -3   2   7       29.39       40.60      5.91 o
  -2   2   7      271.78      263.41     18.88 o
  -1   2   7        5.77        4.55      5.58 o
   0   2   7      498.51      550.81     33.03 o
   1   2   7      185.56      225.53     17.44 o
   2   2   7      122.30      146.79     17.24 o
   3   2   7      182.31      194.18     11.93 o
   4   2   7        5.19        4.97      3.61 o
   5   2   7       20.04       13.35      3.79 o
   6   2   7       13.94       14.39      2.79 o
   7   2   7       14.55       17.20     10.21 o
   8   2   7       10.09       18.62      8.43 o
   9   2   7        0.61       18.55     12.35 o
 -11   3   7       17.86       26.18     12.20 o
 -10   3   7       17.10        9.51      7.20 o
  -9   3   7       34.97       43.84     11.70 o
  -8   3   7       27.33       29.30      5.85 o
  -7   3   7       56.54       48.86     13.48 o
  -6   3   7      126.80      138.85     13.83 o
  -5   3   7      126.32      114.02     14.45 o
  -4   3   7      121.88      134.05     18.28 o
  -3   3   7       68.82       79.14     15.97 o
  -2   3   7      230.88      255.98     21.08 o
  -1   3   7       48.68       59.57      7.73 o
   0   3   7      184.18      192.11     13.46 o
   1   3   7       19.49       16.53      6.81 o
   2   3   7       72.61       96.23     14.98 o
   3   3   7      257.60      294.77     22.30 o
   4   3   7       16.16       16.29      3.64 o
   5   3   7       49.33       49.40      6.27 o
   6   3   7        4.53        2.64      3.28 o
   7   3   7       13.25       26.72     10.70 o
   8   3   7       12.44       17.36     13.55 o
  -9   4   7       16.00        5.62     12.47 o
  -8   4   7       33.93       33.67     12.77 o
  -7   4   7       33.85       36.44     14.25 o
  -6   4   7       10.65       14.84      8.11 o
  -5   4   7       30.87       38.81     12.45 o
  -4   4   7       55.93       47.58     12.09 o
  -3   4   7       24.36       33.07     10.18 o
  -2   4   7       78.56       85.20     11.13 o
  -1   4   7       55.98       72.15      8.87 o
   0   4   7       31.31       26.30      6.38 o
   1   4   7        3.54        9.03      8.42 o
   2   4   7       21.48       17.48      5.47 o
   3   4   7        3.34        6.73      2.40 o
   4   4   7       23.40       18.89      5.94 o
   5   4   7       16.80       15.18      4.12 o
   6   4   7        1.84       11.47     11.13 o
   7   4   7        3.04       20.76     11.99 o
  -7   5   7       11.62        1.43      7.67 o
  -6   5   7        4.88       10.11     15.03 o
  -5   5   7       12.56       13.71      8.63 o
  -4   5   7       29.47       24.11      6.86 o
  -3   5   7        9.79        8.20      4.79 o
  -2   5   7        3.37        0.79      3.75 o
  -1   5   7        1.74        1.39      3.62 o
   0   5   7        0.49        1.49      4.19 o
   1   5   7        6.24       10.95      4.68 o
   2   5   7        5.21        8.77      3.42 o
   3   5   7        5.17       12.78      6.25 o
   4   5   7        8.48        9.34     15.48 o
   5   5   7        2.12      -12.37     10.43 o
  -3   6   7       10.76       27.22      9.74 o
  -2   6   7        1.45        7.94      6.33 o
  -1   6   7        0.32        2.25      6.32 o
   0   6   7        3.26        4.82      7.84 o
  -7  -5   8       10.64       -1.62      5.97 o
  -6  -5   8        6.60        4.62      7.95 o
  -5  -5   8        3.30       -0.29      6.47 o
  -4  -5   8        0.11       -1.28      7.66 o
  -3  -5   8       10.20        9.18      5.58 o
  -2  -5   8        3.40        7.61      6.42 o
  -1  -5   8       14.96       10.44      5.65 o
   0  -5   8        2.10        4.07      5.34 o
   1  -5   8        0.70        2.32      3.60 o
   2  -5   8        2.15        6.79      5.23 o
   3  -5   8        5.69       10.46      6.44 o
   4  -5   8        0.12       -1.47      8.82 o
  -9  -4   8        7.37        0.70      4.23 o
  -8  -4   8        4.88       -0.09      3.50 o
  -7  -4   8       35.42       51.90     14.43 o
  -6  -4   8       17.59       19.56      8.06 o
  -5  -4   8       35.11       35.34      8.96 o
  -4  -4   8       29.76       26.14      6.89 o
  -3  -4   8        7.58        8.19      4.41 o
  -2  -4   8       11.33        9.50      6.34 o
  -1  -4   8      180.08      168.03     25.91 o
   0  -4   8       11.70       11.18      6.89 o
   1  -4   8       10.75       10.77      7.95 o
   2  -4   8        1.85       -0.65      5.21 o
   3  -4   8       14.49       10.08      5.26 o
   4  -4   8       15.78       15.12      4.56 o
   5  -4   8        3.54       -0.76      4.03 o
   6  -4   8        0.69        3.08     11.70 o
 -10  -3   8       27.50        0.20      8.48 o
  -9  -3   8       27.52        0.77      7.03 o
  -8  -3   8       50.81       76.62     16.04 o
  -7  -3   8       15.78       12.35      7.98 o
  -6  -3   8       79.60       67.42      9.21 o
  -5  -3   8       37.77       38.68      8.38 o
  -4  -3   8      113.50       97.87     12.18 o
  -3  -3   8       12.54       16.61      5.27 o
  -2  -3   8       48.69       45.81      6.81 o
  -1  -3   8       79.02       83.41      8.53 o
   0  -3   8        2.70        6.49      5.41 o
   1  -3   8      114.84      104.17     12.37 o
   2  -3   8        8.41        7.77      6.25 o
   3  -3   8       62.05       67.54      9.09 o
   4  -3   8        2.06        0.45      4.33 o
   5  -3   8        2.66        2.37      5.32 o
   6  -3   8       14.32        8.88      3.57 o
   7  -3   8        4.85       10.44     12.26 o
 -11  -2   8       10.92       14.23     12.92 o
 -10  -2   8       15.48       13.28     12.40 o
  -9  -2   8       17.19        9.57     10.69 o
  -8  -2   8       87.34       93.87     12.41 o
  -7  -2   8       49.13       46.83      8.68 o
  -6  -2   8       96.35       96.77     12.15 o
  -5  -2   8      130.42      129.87     13.71 o
  -4  -2   8      184.62      190.47     16.88 o
  -3  -2   8      256.71      267.16     27.45 o
  -2  -2   8       44.13       53.80      9.41 o
  -1  -2   8      273.78      240.34     14.11 o
   0  -2   8       81.58       71.14      9.02 o
   1  -2   8       57.35       56.82      7.70 o
   2  -2   8      164.36      157.74     10.75 o
   3  -2   8      130.23      119.48     13.21 o
   4  -2   8       23.28       17.74      4.79 o
   5  -2   8       19.15       15.73      6.60 o
   6  -2   8       51.56       51.07      8.90 o
   7  -2   8        0.10        2.76      3.93 o
   8  -2   8       16.20       12.20     10.30 o
 -12  -1   8        1.84        5.17      6.15 o
 -11  -1   8        6.73       12.04     18.94 o
 -10  -1   8        5.87        5.53      8.26 o
  -9  -1   8       94.94      106.38     14.23 o
  -8  -1   8        3.92        2.81      7.76 o
  -7  -1   8      133.41      126.54     19.10 o
  -6  -1   8      539.63      576.58     38.67 o
  -5  -1   8      194.35      204.00     16.46 o
  -4  -1   8      104.21      113.28     11.73 o
  -3  -1   8       25.68       21.28      6.26 o
  -2  -1   8       16.84       15.91      6.01 o
  -1  -1   8      147.63      132.34     23.04 o
   0  -1   8      124.09      113.72     11.17 o
   1  -1   8       79.14       50.68      7.19 o
   2  -1   8       63.50       67.08      8.00 o
   3  -1   8       41.82       42.13      8.18 o
   4  -1   8       29.59       35.53      7.12 o
   5  -1   8      181.92      206.04     51.30 o
   6  -1   8        0.13       -2.70      5.74 o
   7  -1   8       18.63       32.69     18.70 o
   8  -1   8        3.67       -3.17      4.73 o
   9  -1   8        0.57        0.18      3.78 o
 -12   0   8       13.45       18.62      5.96 o
 -11   0   8       12.59       11.91      9.55 o
 -10   0   8        4.13        4.09      7.50 o
  -9   0   8        4.08        0.76      6.68 o
  -8   0   8       11.79       21.06      6.64 o
  -7   0   8        2.41       12.21      5.28 o
  -6   0   8        6.48       18.52      9.25 o
  -5   0   8       97.69      114.07     10.06 o
  -4   0   8      162.40      174.58     27.45 o
  -3   0   8        5.65        2.46      5.91 o
  -2   0   8     1055.51      949.47     96.97 o
  -1   0   8      290.91      320.80     37.43 o
   0   0   8     1320.43     1626.71    173.34 o
   1   0   8       66.73       95.27     14.15 o
   2   0   8       96.29      107.02     11.09 o
   3   0   8       13.50       16.19      6.27 o
   4   0   8       24.68       25.35      6.02 o
   5   0   8       25.55       24.87      6.85 o
   6   0   8       14.27       16.08     10.48 o
   7   0   8        3.79        8.45      6.51 o
   8   0   8        2.96        5.36      6.57 o
   9   0   8        5.80        8.30      6.96 o
 -12   1   8        2.45       -6.12      5.32 o
 -11   1   8        7.58        7.46      4.31 o
 -10   1   8        8.94        6.79      6.65 o
  -9   1   8       87.82       74.86      9.78 o
  -8   1   8        3.89        4.51      5.52 o
  -7   1   8      116.18      127.70     11.28 o
  -6   1   8      524.84      565.90     36.20 o
  -5   1   8      232.06      235.13     19.65 o
  -4   1   8       86.50       99.67     15.12 o
  -3   1   8       22.05       18.65      5.30 o
  -2   1   8       23.50       26.59      5.37 o
  -1   1   8      153.69      165.60     19.87 o
   0   1   8      100.60       93.61     12.53 o
   1   1   8       98.33      107.46     15.33 o
   2   1   8       54.85       64.45      9.85 o
   3   1   8       52.47       59.31      7.15 o
   4   1   8       35.12       43.93     10.30 o
   5   1   8      183.15      187.26     34.93 o
   6   1   8        0.86        0.31      6.49 o
   7   1   8       14.75       16.06      6.48 o
   8   1   8        3.25        1.42      4.29 o
   9   1   8        0.61        2.16      5.71 o
 -11   2   8       13.78       21.44     14.22 o
 -10   2   8       11.67       16.07      9.91 o
  -9   2   8       17.88       22.12      5.05 o
  -8   2   8       80.37       69.73     11.28 o
  -7   2   8       70.11       65.25     11.83 o
  -6   2   8       71.86       76.36      8.77 o
  -5   2   8      135.37      141.92     11.89 o
  -4   2   8      175.78      193.22     19.37 o
  -3   2   8      238.93      275.52     23.79 o
  -2   2   8       76.32       96.19     12.26 o
  -1   2   8      294.63      324.20     23.88 o
   0   2   8      101.40      138.45     14.51 o
   1   2   8       55.66       61.89     11.00 o
   2   2   8      139.20      167.66     16.28 o
   3   2   8      126.60      161.01     10.33 o
   4   2   8       23.30       14.99      5.96 o
   5   2   8       19.46       17.54      5.70 o
   6   2   8       50.16       51.93     10.11 o
   7   2   8        0.15       -4.26      4.79 o
   8   2   8       16.05       19.39      5.62 o
 -10   3   8       27.23       32.72      8.33 o
  -9   3   8       31.02       26.37      7.27 o
  -8   3   8       52.01       53.19     10.33 o
  -7   3   8       19.75       16.50      5.64 o
  -6   3   8       76.24       86.02     11.96 o
  -5   3   8       22.31       22.59      8.68 o
  -4   3   8      109.95      125.11     15.95 o
  -3   3   8       16.15       22.46      7.81 o
  -2   3   8       62.01       49.48     28.36 o
  -1   3   8       66.30       69.79     31.55 o
   0   3   8        2.80        7.50      5.78 o
   1   3   8      125.90      144.72     16.47 o
   2   3   8       15.14       21.95      9.26 o
   3   3   8       55.72       65.11      7.01 o
   4   3   8        2.96        5.81      4.14 o
   5   3   8        2.09        5.33      8.35 o
   6   3   8       12.25        7.93      2.37 o
   7   3   8        6.21       10.43     10.26 o
  -9   4   8        8.39        8.93      8.96 o
  -8   4   8        5.55        4.46      5.01 o
  -7   4   8       35.59       35.78     13.10 o
  -6   4   8       13.07       15.33     11.66 o
  -5   4   8       44.55       21.61     18.45 o
  -4   4   8       34.07       31.16      8.66 o
  -3   4   8        3.40        2.41      8.38 o
  -2   4   8       12.03       10.95      7.08 o
  -1   4   8      167.49      200.81     19.54 o
   0   4   8       12.25       10.80      6.14 o
   1   4   8       13.79       12.36      9.60 o
   2   4   8        2.10       -1.31      4.64 o
   3   4   8       15.60       12.21      3.61 o
   4   4   8       16.38       28.07      8.71 o
   5   4   8        3.14       13.50      7.37 o
   6   4   8        1.02        5.02      8.93 o
  -7   5   8        9.14        6.70      6.27 o
  -6   5   8        8.06        5.30      5.13 o
  -5   5   8        5.39       11.11      6.25 o
  -4   5   8        0.83       -7.13      7.88 o
  -3   5   8       10.92        7.96      8.65 o
  -2   5   8        3.74        4.85      7.64 o
  -1   5   8       13.82       12.10     12.66 o
   0   5   8        2.00        9.10     10.05 o
   1   5   8        0.62       -0.52      5.18 o
   2   5   8        2.79        8.36      8.21 o
   3   5   8        5.14       12.61      7.30 o
   4   5   8        0.23        1.06      8.03 o
  -6  -5   9        9.83        6.44      7.55 o
  -5  -5   9        5.34        9.93     10.65 o
  -4  -5   9        5.32        6.15      7.68 o
  -3  -5   9        2.98        5.23      8.50 o
  -2  -5   9        1.53       10.60      9.38 o
  -1  -5   9        2.47        4.64      6.28 o
   0  -5   9        9.15        6.91      8.98 o
   1  -5   9        5.91        2.09      6.58 o
   2  -5   9        0.53        1.29      5.24 o
   3  -5   9        0.64        6.93      4.34 o
  -8  -4   9       14.63       -1.25      4.45 o
  -7  -4   9        7.34        1.75      4.36 o
  -6  -4   9        6.99        8.81      6.24 o
  -5  -4   9       42.69       27.22      6.35 o
  -4  -4   9       36.67       24.69      6.85 o
  -3  -4   9       32.68       29.48     10.19 o
  -2  -4   9        5.37        2.73      4.73 o
  -1  -4   9        2.99       -1.84      5.46 o
   0  -4   9        6.99       14.04      6.63 o
   1  -4   9        2.01        2.82      5.20 o
   2  -4   9        0.26        2.88      5.26 o
   3  -4   9       11.21       10.51      7.53 o
   4  -4   9        7.62        6.86      3.01 o
   5  -4   9        0.18        0.91     12.68 o
 -10  -3   9       11.02        0.82      4.65 o
  -9  -3   9       21.75       -1.30      5.78 o
  -8  -3   9       25.65       11.71      8.93 o
  -7  -3   9       20.46       22.51      9.59 o
  -6  -3   9       22.32       20.15     11.09 o
  -5  -3   9       12.60       15.93      5.49 o
  -4  -3   9       20.87       22.09      8.45 o
  -3  -3   9      147.05      120.18     12.07 o
  -2  -3   9       85.38       74.02      8.45 o
  -1  -3   9       46.79       45.80     10.87 o
   0  -3   9       49.08       46.04      6.81 o
   1  -3   9       17.21       14.99      5.72 o
   2  -3   9       29.10       22.71      9.07 o
   3  -3   9        8.43        7.63      3.81 o
   4  -3   9       58.83       51.69     27.66 o
   5  -3   9        6.35       15.76     10.23 o
   6  -3   9        3.58       -1.36      2.98 o
   7  -3   9       11.04       18.70     15.20 o
 -11  -2   9        7.21       13.35      8.77 o
 -10  -2   9        3.33        2.24      7.69 o
  -9  -2   9        8.83       19.86      8.70 o
  -8  -2   9       37.23       36.11      8.51 o
  -7  -2   9       74.79       68.42     11.73 o
  -6  -2   9       25.52       20.11      9.74 o
  -5  -2   9      127.89      109.25     11.96 o
  -4  -2   9      126.24      139.99     13.82 o
  -3  -2   9      200.23      201.41     19.48 o
  -2  -2   9      109.38      139.08     21.05 o
  -1  -2   9       44.67       52.06      7.29 o
   0  -2   9       29.07       27.29      5.63 o
   1  -2   9       21.29       14.18      6.21 o
   2  -2   9      159.43      131.21     10.50 o
   3  -2   9        7.75        4.22      4.68 o
   4  -2   9        7.01        7.59      3.96 o
   5  -2   9        5.50        6.34      4.66 o
   6  -2   9        8.51        3.38      5.48 o
   7  -2   9       10.26        2.32      4.50 o
   8  -2   9        2.00        1.26      8.82 o
 -11  -1   9        4.61        9.15      7.91 o
 -10  -1   9       22.14       23.34      9.19 o
  -9  -1   9       16.76       15.33      8.51 o
  -8  -1   9      102.85      109.72     13.28 o
  -7  -1   9       82.20       82.09     10.30 o
  -6  -1   9       47.03       45.68      8.08 o
  -5  -1   9       76.33       79.45     11.55 o
  -4  -1   9        0.45       -0.46      3.95 o
  -3  -1   9       69.70       68.45      9.95 o
  -2  -1   9       71.09       61.22      8.10 o
  -1  -1   9      191.13      181.71     29.42 o
   0  -1   9        2.78        0.62      5.00 o
   1  -1   9      793.15      742.94     41.68 o
   2  -1   9      186.46      190.72     16.14 o
   3  -1   9       28.45       33.09      5.87 o
   4  -1   9        0.42        1.98      5.47 o
   5  -1   9        2.81        7.46      6.34 o
   6  -1   9        6.78        3.38      6.83 o
   7  -1   9        8.68        9.47      7.26 o
   8  -1   9        2.80        5.76      6.16 o
 -11   0   9        0.02        3.50      4.95 o
 -10   0   9        6.11        2.95      5.20 o
  -9   0   9       35.59       37.63     10.67 o
  -8   0   9      130.13      139.63     21.97 o
  -7   0   9       86.46      104.40     16.35 o
  -6   0   9      162.03      190.67     15.47 o
  -5   0   9      107.32      139.36     28.89 o
  -4   0   9      376.46      384.56     54.63 o
  -3   0   9       94.85      123.16     18.23 o
  -2   0   9        2.68        5.49      6.04 o
  -1   0   9       90.50       89.68     12.34 o
   0   0   9        9.73        5.52      8.63 o
   1   0   9       87.89      143.55     17.96 o
   2   0   9        2.98       -0.18      4.29 o
   3   0   9        7.13        6.66      5.52 o
   4   0   9       92.20       78.62     31.42 o
   5   0   9        7.49        4.64      5.40 o
   6   0   9      134.23      189.11     64.29 o
   7   0   9        1.15        6.07      8.79 o
   8   0   9        0.17        5.78      8.81 o
 -11   1   9        5.51        7.05      7.95 o
 -10   1   9       24.23       23.02      5.66 o
  -9   1   9       21.15       17.78      7.35 o
  -8   1   9      120.13      126.80     22.76 o
  -7   1   9       59.74       60.36     12.48 o
  -6   1   9       40.98       34.04      7.47 o
  -5   1   9       78.82       82.86     12.61 o
  -4   1   9        1.13        0.94      6.26 o
  -3   1   9       80.74       84.45     11.98 o
  -2   1   9       44.87       41.46      8.63 o
  -1   1   9      206.23      223.70     24.76 o
   0   1   9        6.52       18.06      7.77 o
   1   1   9      758.05      958.23     94.30 o
   2   1   9      204.71      300.16     27.48 o
   3   1   9       26.67       30.12     15.75 o
   4   1   9        0.45       -0.99      4.86 o
   5   1   9        3.44        3.60      4.35 o
   6   1   9        6.97        4.62      3.42 o
   7   1   9        9.23       11.08      9.00 o
   8   1   9        2.29      -10.95      9.81 o
 -11   2   9        7.69       11.59      8.47 o
 -10   2   9        4.63        8.77      4.12 o
  -9   2   9       10.78       18.34      8.58 o
  -8   2   9       36.03       28.88      8.19 o
  -7   2   9       69.57       45.04     18.52 o
  -6   2   9       11.68       10.45      7.50 o
  -5   2   9      137.24      132.51     14.95 o
  -4   2   9      147.32      155.37     15.37 o
  -3   2   9      215.88      273.67     30.50 o
  -2   2   9       98.80      139.49     24.34 o
  -1   2   9       44.09       66.87     15.75 o
   0   2   9       25.03       20.37     13.76 o
   1   2   9       21.14       29.04      7.35 o
   2   2   9      157.46      218.66     23.10 o
   3   2   9       11.66       13.12      7.26 o
   4   2   9        5.85        7.01      5.23 o
   5   2   9        4.19        1.21      3.67 o
   6   2   9       12.65       17.60     14.19 o
   7   2   9        9.09       12.33      6.41 o
   8   2   9        2.46       -0.38      4.33 o
 -10   3   9        8.84       17.04     10.23 o
  -9   3   9       19.03       34.23     20.10 o
  -8   3   9       25.67       36.56     15.20 o
  -7   3   9       25.50       38.68      9.10 o
  -6   3   9       28.38       36.13      9.53 o
  -5   3   9        5.90        4.75      6.03 o
  -4   3   9       28.40       38.19     14.20 o
  -3   3   9      147.48      165.21     16.77 o
  -2   3   9       81.91      105.60     13.04 o
  -1   3   9       64.72       95.58     11.69 o
   0   3   9       34.09       45.02     10.03 o
   1   3   9        8.63       10.57     12.68 o
   2   3   9       29.47       26.24      7.97 o
   3   3   9        4.91        6.52      4.12 o
   4   3   9       60.62       68.94     12.79 o
   5   3   9        7.18        6.07     12.61 o
   6   3   9        3.07        4.80      6.22 o
   7   3   9       11.47       21.51     12.12 o
  -8   4   9       17.43       17.82     13.31 o
  -7   4   9        5.65        1.66      4.55 o
  -6   4   9       12.80       14.47      7.32 o
  -5   4   9       34.91       26.42      9.55 o
  -4   4   9       37.53       35.29     11.28 o
  -3   4   9       36.97       40.84     16.99 o
  -2   4   9        2.44        8.01      7.21 o
  -1   4   9        5.25        2.64      5.83 o
   0   4   9        6.48       11.66      7.30 o
   1   4   9        1.59       -3.33      6.81 o
   2   4   9        0.12        5.11      5.99 o
   3   4   9       12.78       11.52      3.73 o
   4   4   9        6.75        4.57      5.19 o
   5   4   9        0.12       39.36     19.33 o
  -6   5   9        8.38        0.36      7.17 o
  -5   5   9        3.78       16.06     14.01 o
  -4   5   9        6.45       13.85     10.39 o
  -3   5   9        1.80        0.54      7.14 o
  -2   5   9        2.42       -1.61     10.26 o
  -1   5   9        1.48        0.74      9.61 o
   0   5   9       10.93       13.43     12.97 o
   1   5   9        5.83       16.40      6.97 o
   2   5   9        0.57       12.79     10.07 o
   3   5   9        0.81        5.85      8.91 o
  -5  -5  10        8.61        0.97      6.65 o
  -4  -5  10        1.50        4.61      6.80 o
  -3  -5  10        7.85       13.31     11.98 o
  -2  -5  10        5.94        4.63      6.11 o
  -1  -5  10        1.48        5.60      6.55 o
   0  -5  10        1.65        4.09      4.71 o
   1  -5  10        1.41        7.89      4.41 o
  -8  -4  10       24.62        3.32      6.86 o
  -7  -4  10        5.01        8.07      5.36 o
  -6  -4  10       20.62       17.02      9.42 o
  -5  -4  10        3.52        6.26      4.83 o
  -4  -4  10        7.55        8.31      6.20 o
  -3  -4  10        0.93       -1.41      5.86 o
  -2  -4  10        9.00       12.21      5.39 o
  -1  -4  10       14.70       11.13      7.29 o
   0  -4  10        2.94        4.63      7.54 o
   1  -4  10        1.58        3.11      3.93 o
   2  -4  10        2.92       -2.59      8.82 o
   3  -4  10        7.55        0.16      2.90 o
   4  -4  10        3.26        7.00      6.65 o
  -9  -3  10        8.23        0.24      5.90 o
  -8  -3  10        3.53        8.66      5.95 o
  -7  -3  10       45.84       39.55     15.88 o
  -6  -3  10       30.31       26.95      9.62 o
  -5  -3  10       58.57       50.08     18.63 o
  -4  -3  10       17.43        8.75      7.27 o
  -3  -3  10       39.13       26.76      6.27 o
  -2  -3  10       48.37       36.97      9.79 o
  -1  -3  10       28.26       22.43      6.65 o
   0  -3  10       48.06       34.40      8.83 o
   1  -3  10        4.57        4.91      4.84 o
   2  -3  10        0.28        0.90      3.59 o
   3  -3  10        0.48       -4.31      4.42 o
   4  -3  10        5.36        3.11      4.41 o
   5  -3  10        8.81        5.83      9.91 o
   6  -3  10        2.01        2.79      5.71 o
 -10  -2  10       13.79       22.41      9.42 o
  -9  -2  10       17.16       23.32      9.69 o
  -8  -2  10        5.52       10.02      6.74 o
  -7  -2  10       40.66       37.05     11.09 o
  -6  -2  10       68.43       63.41      9.72 o
  -5  -2  10       67.05       65.70     18.69 o
  -4  -2  10       33.91       35.58     10.57 o
  -3  -2  10       23.80       25.20      8.87 o
  -2  -2  10       15.00       17.42      8.57 o
  -1  -2  10        3.75       -0.97      4.65 o
   0  -2  10       47.77       46.49      7.63 o
   1  -2  10       21.04       24.63      7.25 o
   2  -2  10       34.71       22.34      5.59 o
   3  -2  10       49.04       33.77      7.88 o
   4  -2  10       30.99       21.79      5.11 o
   5  -2  10       22.27       18.91     10.79 o
   6  -2  10        4.18       -5.32      7.98 o
   7  -2  10        2.67        0.17      4.42 o
 -11  -1  10        5.30       15.38      7.25 o
 -10  -1  10       16.27       29.58     13.03 o
  -9  -1  10       13.74       16.81      8.58 o
  -8  -1  10        9.43        5.25      9.58 o
  -7  -1  10        9.24        5.27      7.73 o
  -6  -1  10       41.04       40.28     11.17 o
  -5  -1  10       61.21       71.91     13.63 o
  -4  -1  10       68.76       51.47     19.08 o
  -3  -1  10      204.32      230.41     31.34 o
  -2  -1  10      170.16      188.66     33.30 o
  -1  -1  10      293.04      307.24     67.38 o
   0  -1  10       70.04       75.61     12.15 o
   1  -1  10      161.69      169.26     18.72 o
   2  -1  10       63.88       71.75      9.58 o
   3  -1  10       26.69       23.08      7.03 o
   4  -1  10        9.71        5.55      4.54 o
   5  -1  10       38.09       33.16     10.79 o
   6  -1  10        4.87        8.52      8.71 o
   7  -1  10        2.75       -1.37      8.82 o
 -11   0  10        0.10       -2.65      8.61 o
 -10   0  10       11.32        6.68      6.12 o
  -9   0  10       19.38       21.11      7.37 o
  -8   0  10        0.70       -1.93      5.11 o
  -7   0  10      244.95      220.35     23.36 o
  -6   0  10       41.54       50.75     12.90 o
  -5   0  10       45.27       41.88     14.20 o
  -4   0  10        7.76        9.78      7.54 o
  -3   0  10       54.63       67.34     13.31 o
  -2   0  10        0.82        3.22      6.52 o
  -1   0  10       10.30       17.22      9.24 o
   0   0  10      740.05      776.19     50.12 o
   1   0  10        6.51        6.58      6.74 o
   2   0  10        1.88        4.22      8.78 o
   3   0  10       32.72       52.94     16.55 o
   4   0  10       12.94       18.26      8.92 o
   5   0  10        1.85        4.10      5.12 o
   6   0  10        6.60        6.42      7.07 o
   7   0  10        5.27        7.97      7.24 o
   8   0  10        3.44        3.93      8.83 o
 -11   1  10        4.53        6.85      7.81 o
 -10   1  10       14.05       10.97      4.90 o
  -9   1  10        9.92        8.20      4.38 o
  -8   1  10       12.57        4.59      9.01 o
  -7   1  10        6.61        8.16      6.43 o
  -6   1  10       41.48       40.14      8.41 o
  -5   1  10       64.55       67.80     12.22 o
  -4   1  10      101.09      115.91     20.94 o
  -3   1  10      207.33      235.56     23.97 o
  -2   1  10      189.97      218.05     21.98 o
  -1   1  10      255.79      299.80     27.64 o
   0   1  10       88.86      113.05     16.07 o
   1   1  10      131.42      155.58     20.61 o
   2   1  10       68.37      112.98     23.30 o
   3   1  10       28.68       25.33     13.95 o
   4   1  10       10.01        7.70      7.62 o
   5   1  10       37.10       16.65     14.78 o
   6   1  10        5.02        2.28      5.72 o
   7   1  10        3.82        7.46      6.02 o
 -10   2  10       12.81       16.29      8.65 o
  -9   2  10       18.45       23.13      8.86 o
  -8   2  10        3.97        5.96      6.83 o
  -7   2  10       55.65       43.10      6.88 o
  -6   2  10       57.50       43.10     15.42 o
  -5   2  10       64.67       87.96     12.92 o
  -4   2  10       24.25       22.93     10.05 o
  -3   2  10       22.94       22.34      9.91 o
  -2   2  10       18.16       26.93      8.40 o
  -1   2  10        1.27        4.60      5.71 o
   0   2  10       42.85       54.73     14.58 o
   1   2  10       17.27       13.43     14.49 o
   2   2  10       34.13       40.35     10.11 o
   3   2  10       59.26       28.60     18.21 o
   4   2  10       31.71       27.69     15.05 o
   5   2  10       21.31       13.75     10.81 o
   6   2  10        3.13        2.77      2.70 o
   7   2  10        2.74        6.27      6.62 o
  -9   3  10        6.48       21.02     10.05 o
  -8   3  10        5.53       10.79      7.45 o
  -7   3  10       50.94       62.91      9.38 o
  -6   3  10       26.71       24.01      9.29 o
  -5   3  10       58.25       60.10     10.21 o
  -4   3  10       15.14       26.89      9.29 o
  -3   3  10       23.60       23.00     10.93 o
  -2   3  10       52.76       51.59     12.56 o
  -1   3  10       28.77       43.92      9.67 o
   0   3  10       56.21       67.67     11.79 o
   1   3  10        5.76        9.77     11.00 o
   2   3  10        0.16        9.46     21.64 o
   3   3  10        0.44        0.42      4.65 o
   4   3  10        5.65        3.35      5.88 o
   5   3  10        9.50        8.20      5.45 o
   6   3  10        1.63        3.36     14.57 o
  -8   4  10       24.08       17.05     17.82 o
  -7   4  10        5.64        5.74      5.87 o
  -6   4  10       22.16       23.33     11.03 o
  -5   4  10        2.35       -3.41      7.02 o
  -4   4  10        4.24        9.11      9.56 o
  -3   4  10        2.21        8.47      9.10 o
  -2   4  10        7.60       12.66      8.80 o
  -1   4  10       17.17       12.14      8.55 o
   0   4  10        4.13        2.85      8.12 o
   1   4  10        2.61        7.07     10.09 o
   2   4  10        1.85       -5.60     32.25 o
   3   4  10        6.41        9.27      6.00 o
   4   4  10        3.61       12.00     15.34 o
  -5   5  10        7.45        1.19      8.23 o
  -4   5  10        0.91       12.58     14.25 o
  -3   5  10        9.11       28.68     18.10 o
  -2   5  10        5.20        6.04      9.12 o
  -1   5  10        1.08        1.95     11.10 o
   0   5  10        1.25        5.96     10.58 o
   1   5  10        1.77       -6.00     16.35 o
  -7  -4  11        1.26        4.15      4.92 o
  -6  -4  11        8.88        8.74      5.98 o
  -5  -4  11       11.18       11.85      7.09 o
  -4  -4  11       12.11        9.30      7.00 o
  -3  -4  11        3.99        7.42      5.62 o
  -2  -4  11       17.14       13.03      7.91 o
  -1  -4  11        5.52        9.23      5.89 o
   0  -4  11        4.60        4.57      4.94 o
   1  -4  11        1.97       -1.59      4.60 o
   2  -4  11        9.94       -1.19      5.20 o
   3  -4  11        1.15        5.09     10.82 o
  -9  -3  11       16.19        1.78      6.93 o
  -8  -3  11       13.55       12.10      7.12 o
  -7  -3  11       12.91       10.12      9.36 o
  -6  -3  11        6.08       14.08     11.07 o
  -5  -3  11       11.89        6.26      6.60 o
  -4  -3  11       49.88       26.01      9.81 o
  -3  -3  11       22.04       21.17      6.83 o
  -2  -3  11       20.61       12.63      6.86 o
  -1  -3  11        2.94       -0.67      4.05 o
   0  -3  11        5.28        5.01      6.66 o
   1  -3  11        5.64       -0.35      4.84 o
   2  -3  11        6.91        7.63      6.98 o
   3  -3  11        3.03        3.96      5.60 o
   4  -3  11        9.72        1.56      4.45 o
   5  -3  11        1.43       -0.91      4.01 o
 -10  -2  11        8.15       11.74      7.95 o
  -9  -2  11       31.51       34.43     10.18 o
  -8  -2  11       31.58       32.63     16.13 o
  -7  -2  11       13.86       18.79     11.79 o
  -6  -2  11       13.53       18.35      6.95 o
  -5  -2  11       31.44       27.11     10.99 o
  -4  -2  11       61.03       54.23     13.48 o
  -3  -2  11       14.84       15.22      9.81 o
  -2  -2  11       21.92       18.33      8.95 o
  -1  -2  11       34.57       37.25      9.94 o
   0  -2  11       12.62       12.82      5.73 o
   1  -2  11       80.91       66.93      9.70 o
   2  -2  11       43.57       29.95      6.37 o
   3  -2  11        4.14        1.68      5.39 o
   4  -2  11        1.27        1.99      3.54 o
   5  -2  11        7.12        5.59      9.95 o
   6  -2  11        0.99       -2.44      4.41 o
 -10  -1  11        0.28       -6.10      7.72 o
  -9  -1  11        9.13        8.14      9.18 o
  -8  -1  11       42.32       40.75      9.54 o
  -7  -1  11       48.07       43.92     10.10 o
  -6  -1  11       59.04       55.28     12.77 o
  -5  -1  11      120.85      121.78     18.31 o
  -4  -1  11       92.43      122.62     19.67 o
  -3  -1  11       27.59       31.36     14.58 o
  -2  -1  11        7.63        9.31      6.75 o
  -1  -1  11      103.57       99.15     18.38 o
   0  -1  11      119.89      148.61     18.18 o
   1  -1  11       45.98       44.40     11.66 o
   2  -1  11       71.02       71.63     11.18 o
   3  -1  11        0.09        0.31      4.73 o
   4  -1  11        6.52        4.92      5.51 o
   5  -1  11        9.30       11.13      5.06 o
   6  -1  11       11.23        5.86      5.93 o
   7  -1  11        4.91        3.74      6.66 o
 -11   0  11        4.77       -1.09      3.82 o
 -10   0  11        2.18        5.10      7.66 o
  -9   0  11        7.92       13.99     12.93 o
  -8   0  11       14.62       19.39     11.40 o
  -7   0  11        1.95       -4.80      8.53 o
  -6   0  11       61.93       46.43     17.32 o
  -5   0  11       18.43       14.94      9.27 o
  -4   0  11        6.98       11.90      8.78 o
  -3   0  11       46.82       35.66     14.94 o
  -2   0  11      128.41      110.71     18.02 o
  -1   0  11        1.47        9.02      8.93 o
   0   0  11       83.02      107.28     15.40 o
   1   0  11      225.17      304.53     44.77 o
   2   0  11        2.95        7.32      8.59 o
   3   0  11        6.98        9.32      8.43 o
   4   0  11        0.48        2.75      5.67 o
   5   0  11        7.94       11.77      6.29 o
   6   0  11        4.85        4.26      7.54 o
   7   0  11        1.03        1.52      8.16 o
 -10   1  11        0.86       -0.77      6.13 o
  -9   1  11       10.75       21.58     12.99 o
  -8   1  11       47.64       33.00     10.12 o
  -7   1  11       34.29       36.17     10.71 o
  -6   1  11       70.60       74.93     20.87 o
  -5   1  11       98.74       93.70     15.49 o
  -4   1  11       84.03      115.86     19.41 o
  -3   1  11       35.99       42.78     15.84 o
  -2   1  11        4.33        4.18      7.86 o
  -1   1  11      113.76      122.67     18.25 o
   0   1  11      125.68      199.01     27.07 o
   1   1  11       45.45       49.35     19.48 o
   2   1  11       79.72      105.95     14.66 o
   3   1  11        0.81       -1.12      6.00 o
   4   1  11        8.04        7.01      7.74 o
   5   1  11        7.19        7.40      8.53 o
   6   1  11       10.37       14.06     15.81 o
   7   1  11        3.90       13.44      7.35 o
 -10   2  11       10.89       14.33      6.12 o
  -9   2  11       32.92       26.14     11.19 o
  -8   2  11       33.16       35.40     14.08 o
  -7   2  11       10.15       10.43      5.65 o
  -6   2  11        9.15        3.47      8.91 o
  -5   2  11       37.28       35.27     11.84 o
  -4   2  11       49.04       40.04     12.92 o
  -3   2  11       19.75       16.60      8.06 o
  -2   2  11       17.29       17.00      9.42 o
  -1   2  11       45.30       58.28     15.48 o
   0   2  11        7.81        5.13      8.25 o
   1   2  11       89.68      141.22     16.26 o
   2   2  11       34.11       47.11     17.42 o
   3   2  11        4.00        8.92      6.59 o
   4   2  11        1.75        5.04      6.64 o
   5   2  11        7.10        6.93      8.63 o
   6   2  11        0.98       -1.24      3.68 o
  -9   3  11       17.94       16.00      8.63 o
  -8   3  11       13.36       16.10      6.60 o
  -7   3  11        7.67       12.30      8.98 o
  -6   3  11        8.96       11.68     11.91 o
  -5   3  11       11.14       12.50      7.32 o
  -4   3  11       59.36       60.61     13.30 o
  -3   3  11       18.39       25.83     10.41 o
  -2   3  11       19.28       18.06      9.23 o
  -1   3  11        3.84        3.18      7.17 o
   0   3  11        5.72        9.30      8.10 o
   1   3  11        4.80        1.71      6.86 o
   2   3  11        6.73       -4.42     10.77 o
   3   3  11        2.73       -2.09      8.80 o
   4   3  11        9.07        6.08      6.40 o
   5   3  11        1.74        6.24      8.30 o
  -7   4  11        3.24        4.85     20.52 o
  -6   4  11        6.43       10.40      9.90 o
  -5   4  11       14.39        2.40     12.37 o
  -4   4  11       13.38       37.07     11.80 o
  -3   4  11        5.64       14.04     25.46 o
  -2   4  11       14.21       17.33     10.86 o
  -1   4  11        3.74        7.68      8.73 o
   0   4  11        5.07       25.23     19.58 o
   1   4  11        1.18       -3.31      9.07 o
   2   4  11       11.40       27.19     10.66 o
   3   4  11        0.82        0.10      5.72 o
  -6  -4  12        9.22       12.24      6.09 o
  -5  -4  12       10.84       18.94      9.28 o
  -4  -4  12        0.09       10.48      8.77 o
  -3  -4  12        5.55        6.34      7.15 o
  -2  -4  12        1.18        0.29      5.25 o
  -1  -4  12       20.72       21.05      6.29 o
   0  -4  12        1.49        7.49      9.10 o
   1  -4  12        2.71       -1.16      4.14 o
   2  -4  12        8.44        2.96      5.31 o
  -8  -3  12        8.22       16.03     12.05 o
  -7  -3  12        9.65        7.35      9.11 o
  -6  -3  12       20.64       28.79     11.21 o
  -5  -3  12        1.65       -2.40      8.10 o
  -4  -3  12       10.26        5.68      6.85 o
  -3  -3  12        5.41        3.62      7.34 o
  -2  -3  12       14.96       12.30      7.23 o
  -1  -3  12        7.58       17.43      8.25 o
   0  -3  12        0.56       -2.21      3.49 o
   1  -3  12        0.02        3.68     10.66 o
   2  -3  12        0.06       -4.19      4.52 o
   3  -3  12        8.99        9.31      9.24 o
   4  -3  12        9.74        4.42      7.18 o
  -9  -2  12        0.43       11.95      8.41 o
  -8  -2  12        0.69        2.93      8.21 o
  -7  -2  12       11.08        7.13      7.65 o
  -6  -2  12        5.60        1.64      9.40 o
  -5  -2  12       30.46       39.48     10.68 o
  -4  -2  12       12.96       13.35      9.07 o
  -3  -2  12       67.94       56.85     17.08 o
  -2  -2  12       56.46       38.31     15.95 o
  -1  -2  12       70.95       78.79     11.54 o
   0  -2  12        9.11        7.45      5.62 o
   1  -2  12        9.59        4.43      5.90 o
   2  -2  12        1.38       -0.28      3.91 o
   3  -2  12        2.87       -4.69      7.72 o
   4  -2  12        6.24       -2.94      5.34 o
   5  -2  12        2.43        1.25      5.45 o
 -10  -1  12        0.93        1.47      8.81 o
  -9  -1  12        6.82        5.24      8.28 o
  -8  -1  12       10.45       20.03     13.24 o
  -7  -1  12       27.67       26.11      8.93 o
  -6  -1  12       41.27       25.36      8.94 o
  -5  -1  12        9.28        5.11      7.54 o
  -4  -1  12       44.64       30.87     10.12 o
  -3  -1  12        0.82        3.82      7.58 o
  -2  -1  12       54.66       57.47     14.85 o
  -1  -1  12       31.21       21.85     10.24 o
   0  -1  12       38.90       30.61     10.83 o
   1  -1  12       26.12       27.01      8.42 o
   2  -1  12       26.12       29.29      9.52 o
   3  -1  12       12.85       16.00      6.55 o
   4  -1  12        4.43        4.04      4.95 o
   5  -1  12        7.60       -2.33      5.49 o
   6  -1  12        1.57        3.25      7.30 o
 -10   0  12        5.59       16.98     12.08 o
  -9   0  12       16.89       30.96     14.17 o
  -8   0  12        6.31        9.19      8.78 o
  -7   0  12       13.34        9.57      7.89 o
  -6   0  12       68.97       61.94     12.49 o
  -5   0  12       35.62       30.82     12.54 o
  -4   0  12       15.82       22.33     11.24 o
  -3   0  12        2.96       -1.56      7.50 o
  -2   0  12       43.78       53.54     11.92 o
  -1   0  12       10.15       17.25     10.41 o
   0   0  12        1.26       -0.63     11.13 o
   1   0  12      164.78      227.64     24.54 o
   2   0  12        8.58       12.05      9.45 o
   3   0  12        0.81       -1.77      5.60 o
   4   0  12        2.80        2.78      6.57 o
   5   0  12        2.45        4.99     10.75 o
   6   0  12        2.84       -0.74      8.44 o
 -10   1  12        0.84        2.81      8.19 o
  -9   1  12        9.42        1.46      4.88 o
  -8   1  12        9.23       14.27      5.90 o
  -7   1  12       26.59       18.95      5.88 o
  -6   1  12       36.35       23.52     10.22 o
  -5   1  12       12.99        5.90      6.83 o
  -4   1  12       43.23       35.49     11.68 o
  -3   1  12        0.92       -0.61      7.21 o
  -2   1  12       60.44       75.53     13.19 o
  -1   1  12       31.14       22.32     11.84 o
   0   1  12       32.12       27.20     13.96 o
   1   1  12       17.99       29.34     12.14 o
   2   1  12       28.83       23.59     16.74 o
   3   1  12       12.37       13.60     11.17 o
   4   1  12        4.90        5.87      5.56 o
   5   1  12        9.72        9.29      8.99 o
   6   1  12        1.43        2.48      7.54 o
  -9   2  12        0.14       -1.19      6.19 o
  -8   2  12        1.53       14.80     14.95 o
  -7   2  12       14.57       25.34     17.82 o
  -6   2  12        2.40        0.11      6.76 o
  -5   2  12       37.38       30.25     13.56 o
  -4   2  12        9.97        7.66      9.81 o
  -3   2  12       71.20       79.72     18.12 o
  -2   2  12       67.84       78.19     13.72 o
  -1   2  12       63.86       97.21     24.72 o
   0   2  12        7.03       18.33     17.47 o
   1   2  12        6.92        5.12      8.75 o
   2   2  12        1.95        4.61      8.20 o
   3   2  12        2.97       -3.67      6.36 o
   4   2  12        5.89        0.69      5.46 o
   5   2  12        2.87        2.36      5.17 o
  -8   3  12       12.39       11.42      7.50 o
  -7   3  12        8.98        6.65      9.72 o
  -6   3  12       18.75       21.60     19.44 o
  -5   3  12        2.00       16.52      9.42 o
  -4   3  12       11.23       17.73     10.68 o
  -3   3  12        3.14        1.70     11.98 o
  -2   3  12       16.86       10.43     17.92 o
  -1   3  12        8.20       18.92     15.01 o
   0   3  12        0.15        0.82     12.33 o
   1   3  12        0.30       -4.70     11.94 o
   2   3  12        0.03       -6.81      9.06 o
   3   3  12        9.31        5.01      8.63 o
   4   3  12        9.28        2.98      5.83 o
  -6   4  12        6.58       -0.84      8.23 o
  -5   4  12        8.82       21.31     13.11 o
  -4   4  12        0.09        6.67     14.69 o
  -3   4  12        5.00       20.37     10.33 o
  -2   4  12        2.31        1.03      8.03 o
  -1   4  12       21.73       23.34     14.19 o
   0   4  12        1.17       -1.37      8.91 o
   1   4  12        3.15       -1.52      7.32 o
   2   4  12        7.95        7.52     11.95 o
  -3  -4  13        1.57        3.38      7.09 o
  -2  -4  13        8.21       -0.43      6.07 o
  -1  -4  13        0.25        3.27      5.84 o
  -7  -3  13        0.68        5.07     10.51 o
  -6  -3  13       11.48       20.84      9.26 o
  -5  -3  13        3.43        5.21      8.97 o
  -4  -3  13        5.50       10.48      8.45 o
  -3  -3  13        8.96       12.76      7.86 o
  -2  -3  13        9.43        7.91      7.24 o
  -1  -3  13        4.26        0.99      4.73 o
   0  -3  13        5.79        7.69      7.61 o
   1  -3  13        3.16       -0.01      4.53 o
   2  -3  13        3.70       -1.05      4.62 o
  -8  -2  13        8.57        4.84      7.91 o
  -7  -2  13        9.96        3.57      7.70 o
  -6  -2  13        9.68       -0.50     11.66 o
  -5  -2  13       15.76       16.39     12.67 o
  -4  -2  13        0.24        4.77      7.96 o
  -3  -2  13       42.81       38.88     16.35 o
  -2  -2  13        1.96       -2.04      6.12 o
  -1  -2  13       10.97       13.28      8.47 o
   0  -2  13       21.02       19.43      6.54 o
   1  -2  13        6.59       11.56      6.26 o
   2  -2  13        4.16        2.89      5.02 o
   3  -2  13        0.20       -4.48      5.65 o
   4  -2  13        7.28        6.98      8.33 o
  -9  -1  13        1.22        5.17     12.64 o
  -8  -1  13       11.09       11.93     10.50 o
  -7  -1  13        5.64       -0.32     11.91 o
  -6  -1  13       15.41       -2.67     11.24 o
  -5  -1  13        1.71        6.14      7.82 o
  -4  -1  13       19.15       19.37      9.76 o
  -3  -1  13       24.46       23.99     12.97 o
  -2  -1  13       15.16       10.94      7.60 o
  -1  -1  13       36.49       38.88     13.45 o
   0  -1  13       59.17       50.20     16.30 o
   1  -1  13       12.94       18.54      8.60 o
   2  -1  13        1.34        9.51      6.02 o
   3  -1  13        0.56        7.20      9.20 o
   4  -1  13        1.67        7.95      5.20 o
   5  -1  13        3.22        8.33      5.60 o
  -9   0  13        0.17        7.66      8.50 o
  -8   0  13        9.64       14.62      9.12 o
  -7   0  13        1.94       10.80     11.49 o
  -6   0  13        1.08       -3.66      7.43 o
  -5   0  13       50.75       39.87     14.75 o
  -4   0  13       16.78       25.49     12.75 o
  -3   0  13       63.73       52.90     14.02 o
  -2   0  13        3.09        2.68      7.37 o
  -1   0  13       15.23       24.69     13.99 o
   0   0  13       70.22       77.97     20.63 o
   1   0  13        1.98        9.28      8.11 o
   2   0  13        6.59        6.23      7.13 o
   3   0  13        1.58        6.77      7.49 o
   4   0  13        0.91       14.31      8.11 o
   5   0  13        0.06        2.47      6.40 o
  -9   1  13        0.75        4.78      6.02 o
  -8   1  13       13.81        8.02      6.80 o
  -7   1  13        4.74        3.14      6.76 o
  -6   1  13       17.59       14.73      9.14 o
  -5   1  13        2.37        7.23      7.83 o
  -4   1  13       21.21        8.45      8.97 o
  -3   1  13       28.54       23.78     10.43 o
  -2   1  13        9.09       -3.02     10.00 o
  -1   1  13       44.65       58.02     16.54 o
   0   1  13       51.84       59.82     18.40 o
   1   1  13       10.01        9.55     18.69 o
   2   1  13        2.86       -4.66     10.84 o
   3   1  13        0.17        3.52      7.97 o
   4   1  13        1.56        1.06      6.44 o
   5   1  13        3.42        6.50      9.60 o
  -8   2  13        6.33       18.86     11.52 o
  -7   2  13        8.55       24.55     12.63 o
  -6   2  13       12.90       11.95     14.57 o
  -5   2  13       13.62       23.00     14.99 o
  -4   2  13        0.35        2.81      7.74 o
  -3   2  13       37.25       50.24     17.04 o
  -2   2  13        3.36       -9.92     10.22 o
  -1   2  13       13.50       32.69     28.29 o
   0   2  13       22.94       45.74     18.84 o
   1   2  13        6.34       -6.27     18.40 o
   2   2  13        4.08       -2.04      7.00 o
   3   2  13        0.48       -2.08      6.11 o
   4   2  13        7.51       -0.93      6.86 o
  -7   3  13        0.06       -1.90     16.46 o
  -6   3  13       10.52       24.45     14.31 o
  -5   3  13        4.28        4.49     14.39 o
  -4   3  13        4.85       33.13     10.72 o
  -3   3  13        8.17       -7.23      8.86 o
  -2   3  13        6.93       17.93     14.35 o
  -1   3  13        6.27       17.60     14.92 o
   0   3  13        5.80        7.37      8.96 o
   1   3  13        2.46       13.60     13.63 o
   2   3  13        4.15        3.07      5.71 o
  -3   4  13        1.10      -12.58     22.59 o
  -2   4  13        6.82       28.72     12.25 o
  -1   4  13        0.32       -0.18     13.39 o
  -5  -3  14        5.56        6.96      7.21 o
  -4  -3  14        1.84       11.83      9.44 o
  -3  -3  14        3.50       -3.00     11.39 o
  -2  -3  14       14.14        7.63     18.77 o
  -1  -3  14       17.83       14.38      9.76 o
   0  -3  14       12.09       14.25      5.19 o
  -7  -2  14       11.75       25.07     11.21 o
  -6  -2  14        9.18       13.31      9.35 o
  -5  -2  14        3.08        1.61     12.28 o
  -4  -2  14        0.66        9.08      8.32 o
  -3  -2  14        3.83        1.18     14.79 o
  -2  -2  14       18.15       25.11      8.94 o
  -1  -2  14       20.70       14.46      8.86 o
   0  -2  14        1.32       -0.57      5.59 o
   1  -2  14        0.47       -6.65      7.10 o
   2  -2  14        1.64        6.71      4.80 o
  -8  -1  14        0.85        0.97     12.99 o
  -7  -1  14        3.99        1.61     15.09 o
  -6  -1  14       10.68       26.22     20.49 o
  -5  -1  14        6.29       -8.91     11.45 o
  -4  -1  14       21.49       11.41     10.21 o
  -3  -1  14        2.00       -5.41     12.24 o
  -2  -1  14        6.30       28.72     12.14 o
  -1  -1  14        3.46        1.20     12.76 o
   0  -1  14       11.67       28.84      9.18 o
   1  -1  14        2.91       11.99     10.14 o
   2  -1  14       19.67       26.83     14.53 o
   3  -1  14        7.60       15.46      8.16 o
  -8   0  14       10.13       -1.00     12.61 o
  -7   0  14       63.00       54.29     14.64 o
  -6   0  14        7.46       26.67     12.77 o
  -5   0  14       14.84        8.96     11.40 o
  -4   0  14        4.36      -14.98     15.17 o
  -3   0  14        0.57        3.48      7.89 o
  -2   0  14        3.06       17.40     12.24 o
  -1   0  14        2.78       23.32     20.77 o
   0   0  14       20.08       15.01     14.47 o
   1   0  14        0.36        1.31      8.00 o
   2   0  14        1.30        5.28      8.00 o
   3   0  14        9.40       21.87     12.74 o
  -8   1  14        0.78        8.64     11.24 o
  -7   1  14        4.83       15.20      8.42 o
  -6   1  14        9.01        4.51      7.60 o
  -5   1  14        3.47      -13.08     10.09 o
  -4   1  14       19.79       22.05     10.89 o
  -3   1  14        3.13        3.21     12.69 o
  -2   1  14        7.85       25.64     12.41 o
  -1   1  14        5.34       16.32     10.26 o
   0   1  14       13.60       23.65     15.89 o
   1   1  14        2.17        8.36     12.67 o
   2   1  14       19.99       32.05     13.00 o
   3   1  14        7.58       21.38      9.77 o
  -7   2  14       10.60       24.24     12.57 o
  -6   2  14        9.45       15.62     10.41 o
  -5   2  14        1.91        2.75      8.53 o
  -4   2  14        0.44        5.37     13.69 o
  -3   2  14        4.72       16.24     12.51 o
  -2   2  14       17.95       23.94     15.23 o
  -1   2  14       18.02       24.83     14.04 o
   0   2  14        1.57        5.03     10.19 o
   1   2  14        1.03        0.35     11.59 o
   2   2  14        2.01        0.04      8.47 o
  -5   3  14        6.70       17.96     18.73 o
  -4   3  14        0.87        0.40     11.02 o
  -3   3  14        4.06       -0.39     22.10 o
  -2   3  14       15.47       19.07     14.34 o
  -1   3  14       16.19       25.63     19.79 o
   0   3  14       12.82       25.09     13.54 o
  -5  -2  15        0.70        4.44     12.59 o
  -4  -2  15        5.27        2.78     19.30 o
  -3  -2  15        2.49       -3.45      7.75 o
  -2  -2  15        7.99        4.30      3.64 o
  -1  -2  15        5.45       19.52      8.56 o
   0  -2  15       15.77       13.52     13.17 o
  -7  -1  15        0.34       -6.83      8.98 o
  -6  -1  15        9.89       -5.22     14.15 o
  -5  -1  15        4.63        8.09      8.52 o
  -4  -1  15        5.34        3.61     10.70 o
  -3  -1  15        0.72       -8.22     12.85 o
  -2  -1  15        1.36       12.32     11.34 o
  -1  -1  15        5.82        6.40      8.57 o
   0  -1  15        5.34       14.92      8.78 o
   1  -1  15        1.83       21.62     16.11 o
  -7   0  15        0.50        8.95     18.84 o
  -6   0  15        0.19        3.71      8.30 o
  -5   0  15       21.13        1.00     13.93 o
  -4   0  15        1.08        7.33      8.99 o
  -3   0  15        3.04       21.91     21.36 o
  -2   0  15        4.08       22.54     16.79 o
  -1   0  15        1.38        9.56     11.34 o
   0   0  15        0.05       23.63     15.24 o
   1   0  15       34.31       48.65     16.41 o
   2   0  15        4.40       30.42     18.17 o
  -7   1  15        0.68      -10.30     21.82 o
  -6   1  15       10.90       18.89     34.32 o
  -5   1  15        3.28        2.91      9.02 o
  -4   1  15        4.73        6.94     16.44 o
  -3   1  15        1.25       14.51     15.23 o
  -2   1  15        1.63        8.84     11.84 o
  -1   1  15        5.29       -5.73     16.02 o
   0   1  15        5.76        7.01     16.29 o
   1   1  15        1.79       -8.76     12.41 o
  -5   2  15        1.33       -0.22      9.24 o
  -4   2  15        4.74       24.74     16.44 o
  -3   2  15        3.38        2.20     10.07 o
  -2   2  15        8.65       22.29     10.98 o
  -1   2  15        7.02        9.77     22.83 o
   0   2  15       13.52        8.56     16.86 o
  -4  -1  16        7.17       -3.78     17.05 o
  -3  -1  16        2.35        5.69      9.81 o
  -2  -1  16        1.09       -2.83      6.27 o
  -5   0  16        2.72       12.52     15.92 o
  -4   0  16        1.58        8.70     12.59 o
  -3   0  16        0.04       -8.17     14.63 o
  -2   0  16        4.80        5.95     12.28 o
  -1   0  16        6.12       27.00     15.16 o
  -4   1  16        7.08        3.41     11.44 o
  -3   1  16        2.64       -2.73     12.89 o
  -2   1  16        1.43       21.61     16.36 o
 
